# Supplementary material for: LC-MS-Based Metabolomic Study of Oleanolic Acid-Induced Hepatotoxicity in Mice
Source: Front Pharmacol. 2020 May 26;11:747. doi: 10.3389/fphar.2020.00747 (PMC7326119; doi:10.3389/fphar.2020.00747)
Supplement: Supplementary file 4 [file Table_1.xlsx]

## Sheet: Sheet1
Name	Formula	Molecular Weight	RT [min]	control-1	control-2	control-3	control-4	control-5	control-6	low dose-1	low dose-	low dose-3	low dose-4	low dose-5	low dose-6	high dose-1	high dose-2	high dose-3	high dose-4	high dose-5	high dose-6	QC-1	QC-2	QC-3	QC-4	QC-5	QC-6
2-[(3,7,12-Trihydroxy-24-oxocholan-24-yl)amino]ethanesulfonic acid	C26 H45 N O7 S	515.291	9.908	0.00203855	0.00462186	0.00194181	0.00133325	0.00152379	0.00189942	0.00836997	0.00332832	0.0232653	0.00134696	0.0183634	0.0312436	0.0114901	0.0187779	0.032065	0.0177988	0.0201322	0.0199468	0.0177542	0.0192236	0.0201621	0.0219172	0.0147671	0.0186691
Nicotinamide	C6 H6 N2 O	122.048	2.804	0.00704959	0.0120845	0.00844948	0.0378422	0.0203166	0.0132578	0.00372432	0.0235245	0.0130145	0.014216	0.0116471	0.0061331	0.00564558	0.00994685	0.0126442	0.0116897	0.0153863	0.00772299	0.026102	0.0266125	0.0182671	0.0228297	0.0243373	0.0290637
Nicotinamide	C6 H6 N2 O	122.048	2.936	0.0102404	0.00568508	0.0128204	0.024804	0.0337129	0.0189439	0.00455203	0.01543	0.00884102	0.0174641	0.0109604	0.0108969	0.00741196	0.0121267	0.0104317	0.00859733	0.00761981	0.00873235	0.00592591	0.00417118	0.0302631	0.00830691	0.0111856	0.0219234
2-[(3,7,12-Trihydroxy-24-oxocholan-24-yl)amino]ethanesulfonic acid	C26 H45 N O7 S	515.291	8.595	0.00424415	0.00505785	0.00189405	0.00213727	0.00315204	0.0020186	0.00612134	0.00616709	0.0174969	0.00239046	0.0237345	0.0327794	0.0152857	0.0265154	0.0263475	0.0178699	0.0176924	0.0210793	0.0183126	0.0199228	0.0206696	0.0214928	0.0183686	0.0232506
Nicotinamide	C6 H6 N2 O	122.048	3.139	0.010597	0.0161238	0.0254117	0.0223089	0.0668233	0.0187308	0.00427182	0.0305841	0.0115473	0.0161877	0.0112518	0.00665814	0.00468266	0.00968652	0.00980589	0.00775264	0.00851189	0.00753172	0.0257305	0.0163115	0.0194139	0.0148245	0.0156368	0.0154687
1-(3-Azido-2,3-dideoxypentofuranosyl)-5-methyl-2,4(1H,3H)-pyrimidinedione	C10 H13 N5 O4	267.096	4.4	0.000603603	0.0286381	0.0113612	0.000579871	0.0711231	0.00997678	0.0087722	0.0169472	0.0542726	0.000300186	0.0431839	0.00407046	0.000353437	0.00667987	0.0327613	0.0577794	0.0452613	0.00179686	0.0501157	0.0515484	0.000498579	0.0506118	0.000243697	0.0522223
DL-β-Leucine	C6 H13 N O2	131.095	4.603	0.00785335	0.00433496	0.00419187	0.0123995	0.0105693	0.00401601	0.0176874	0.0176489	0.0268777	0.0186572	0.0248663	0.0282272	0.0175168	0.0193951	0.0214124	0.015792	0.0136665	0.0194622	0.0078876	0.0220323	0.0207979	0.0214462	0.0198749	0.022854
Adenosine	C10 H13 N5 O4	267.096	3.98	0.0183636	0.0035839	0.0134289	0.0330765	0.0213768	0.00101774	0.00163516	0.0253373	0.020957	0.0189483	0.00722397	0.00884048	0.0289819	0.00179505	0.00971937	0.00149968	0.000791055	0.0511729	0.000681836	0.000162848	0.0335487	0.000984367	0.0354658	0.000144568
Adenosine	C10 H13 N5 O4	267.097	4.256	0.00352136	0.0361925	0.0190776	0.000820704	0.0437574	0.0168145	0.0127618	0.0333747	0.0337692	0.0082515	0.0266981	0.00814164	0.00140647	0.0350977	0.0203951	0.0349346	0.0280708	0.0466608	0.0310027	0.0319148	0.0302109	0.0314336	0.0319372	0.0323895
Betaine	C5 H11 N O2	117.079	2.18	0.00850818	0.00862095	0.0100975	0.0136502	0.00864099	0.00862151	0.0278932	0.0188168	0.0261049	0.0165956	0.0392107	0.021122	0.0370477	0.0325865	0.0508748	0.029095	0.0219381	0.0358829	0.0194937	0.0189648	0.020807	0.0189821	0.020938	0.0189814
DL-Phenylalanine	C9 H11 N O2	165.079	6.589	0.0064485	0.0107673	0.00599301	0.0117632	0.0164045	0.00630279	0.0121224	0.0139582	0.0242089	0.00964342	0.0234805	0.0267619	0.0138573	0.0611938	0.0238808	0.0194417	0.0164133	0.0196737	0.020051	0.0168457	0.0168824	0.0178182	0.0161329	0.0224503
Xanthine	C5 H4 N4 O2	152.033	3.117	0.00328351	0.00427563	0.00642049	0.0153011	0.00848	0.00457153	0.00770492	0.0131191	0.0237145	0.0130702	0.0255068	0.0214368	0.00974912	0.0217611	0.023708	0.0344727	0.0402427	0.0131332	0.0162572	0.0192349	0.0450919	0.0280859	0.0431057	0.051799
Xanthine	C5 H4 N4 O2	152.033	2.835	0.0045083	0.00596274	0.0082033	0.012583	0.00850478	0.00714796	0.0107153	0.012254	0.0395174	0.0129661	0.0352684	0.0349833	0.0114413	0.0334933	0.0391722	0.0215436	0.0420694	0.0195462	0.0225443	0.0244354	0.026452	0.0298235	0.0378985	0.0103938
UP0791000	C5 H4 N4 O	136.038	4.739	0.000183949	0.0147669	0.0120689	0.000449596	0.0238565	0.0177217	0.0223127	0.0210646	0.0497963	0.000426716	0.0600313	0.0567202	0.000275941	0.0382742	0.0346756	0.0315684	0.0361497	0.0329795	0.0252381	0.0287711	0.0285713	0.0303314	0.0287952	0.0302582
L-Glutathione (reduced)	C10 H17 N3 O6 S	307.083	2.799	0.00913343	0.00468077	0.00832946	0.011291	0.00803314	0.0136101	0.0113006	0.0320611	0.00918631	0.0478101	0.00493333	0.00437999	0.00546672	0.00690492	0.00251782	0.00554593	0.00324311	0.012282	0.0186294	0.0169153	0.0214324	0.019804	0.020708	0.0211598
Isoleucine	C6 H13 N O2	131.095	4.24	0.00613617	0.0101256	0.00979213	0.0124409	0.0246259	0.00937986	0.0192657	0.0167383	0.0270793	0.0195996	0.0214352	0.0281963	0.0153892	0.0172909	0.0199158	0.0127204	0.0128137	0.0172468	0.0184175	0.0193332	0.0204077	0.0199774	0.0188283	0.0215067
UP0791000	C5 H4 N4 O	136.038	4.451	0.015057	0.00626835	0.0066565	0.0400691	0.00899022	0.00010245	0.000659027	0.00730314	0.000708458	0.0479026	0.000448084	0.00108589	0.0361161	0.00031296	0.000539071	0.000190068	0.000320132	0.0566837	0.0012694	0.000662391	0.0490903	0.000474051	0.0495004	0.000205679
4720936	C30 H46 O2	438.349	17.913	0.000158719	0.000168786	0.000164312	0.000166908	0.000169968	0.000188857	0.0275864	0.000512295	0.500068	6.96496e-05	0.0219843	0.0165556	0.0194151	0.0192632	0.0434812	0.023846	0.017612	0.00651815	0.00819677	0.0106311	0.0128853	0.0123416	0.0126456	0.0125034
Hypoxanthine	C5 H4 N4 O	136.038	2.789	0.0107072	0.00522308	0.00861779	0.0118129	0.00783278	0.00436147	0.0077538	0.00723064	0.043852	0.00769518	0.044565	0.0593822	0.0135414	0.0358581	0.0663076	0.0217695	0.0360976	0.0222305	0.0148003	0.0151256	0.0172078	0.0139406	0.0181854	0.0174298
L-Tyrosine	C9 H11 N O3	181.074	3.599	0.00508481	0.00515318	0.00682411	0.00691387	0.0150808	0.00634071	0.0231033	0.0112661	0.0406831	0.0163854	0.0203224	0.0430748	0.0240468	0.0188729	0.0200808	0.021165	0.0293068	0.0232423	0.0180113	0.0194377	0.0213344	0.0205633	0.020836	0.021712
Taurine	C2 H7 N O3 S	125.015	2.084	0.0190131	0.0223122	0.0254057	0.0219142	0.0223897	0.0298557	0.0102949	0.0211882	0.00741754	0.0281081	0.00705347	0.00860567	0.00835469	0.0093504	0.00891471	0.00879486	0.00494203	0.00789461	0.014357	0.0163098	0.0179341	0.0166211	0.020129	0.0188567
L-Norleucine	C6 H13 N O2	131.095	4.739	0.00986011	0.0149251	0.0117303	0.000605875	0.0272934	0.0114885	0.0222073	0.0221604	0.0337458	0.0234247	0.0312203	0.0354402	0.00062424	0.0243511	0.0268839	0.0198273	0.0171586	0.0244354	0.0267579	0.0276622	0.0261124	0.0269264	0.0249536	0.0286939
Cholic acid	C24 H40 O5	408.288	11.495	0.00175889	0.00540345	0.000451934	0.000423352	0.000722943	0.000171127	0.00100847	0.00337272	0.00236126	0.000518221	0.00625125	0.00479184	0.00214332	0.00560856	0.0117238	0.00171603	0.00420613	0.00390968	0.0152229	0.0159927	0.0206079	0.0179607	0.0174791	0.0221538
DL-Carnitine	C7 H15 N O3	161.105	2.121	0.0192427	0.0307805	0.0123344	0.0144617	0.0126864	0.0146821	0.00979394	0.022713	0.00998561	0.0242455	0.0126539	0.0105121	0.0050178	0.00731952	0.00796369	0.00972025	0.00723736	0.00799289	0.0141058	0.015712	0.0180279	0.0169727	0.0202591	0.0161783
Creatine	C4 H9 N3 O2	131.069	2.207	0.00816396	0.0216735	0.00727588	0.00589389	0.0139787	0.00957768	0.0214947	0.0093971	0.0233506	0.013574	0.0260507	0.0157098	0.0328838	0.0434859	0.0388086	0.0348388	0.0223281	0.0420291	0.0237571	0.0250437	0.0226168	0.0206103	0.0209663	0.021212
Arabinosylhypoxanthine	C10 H12 N4 O5	268.08	4.733	0.000117181	0.0146332	0.0111626	0.000225622	0.0124911	0.0163284	0.0209067	0.0168395	0.0506647	0.000286142	0.0695134	0.0642131	0.000194254	0.0392692	0.0357563	0.0326002	0.0371919	0.0317101	0.0259952	0.0290564	0.0301427	0.0303714	0.0283695	0.0324082
Palmitoylcarnitine	C23 H45 N O4	399.334	20.135	0.000143787	0.000177765	0.000204638	0.000149023	0.000318457	0.000131297	0.0416977	0.0111641	0.112628	0.00843682	0.0140777	0.0170832	0.0221375	0.0310065	0.0462351	0.0557153	0.0301023	0.0040242	0.000132161	0.000108286	0.0243008	0.0252438	0.0191133	0.0198168
Valine	C5 H11 N O2	117.079	2.687	0.00963219	0.0115608	0.00855818	0.0132571	0.0197948	0.00959557	0.0200603	0.0169083	0.025446	0.0221975	0.0197852	0.0311304	0.0232996	0.0185117	0.0219763	0.0130612	0.0111591	0.0188468	0.0171621	0.018163	0.0233296	0.0182601	0.0203996	0.0197448
D-(+)-Mannose	C6 H12 O6	180.063	2.113	0.0156988	0.0240724	0.0218569	0.0356656	0.0325786	0.0253009	0.00609224	0.0163822	0.00451146	0.0314735	0.00858743	0.00414051	0.00411309	0.00472393	0.00403512	0.00630196	0.00368614	0.00340555	0.021956	0.0175008	0.0231556	0.0181086	0.0198542	0.0254164
2-[(3,7,12-Trihydroxy-24-oxocholan-24-yl)amino]ethanesulfonic acid	C26 H45 N O7 S	515.293	9.74	0.000301274	0.00155939	0.000368539	0.000157317	0.000167407	0.000419264	0.00507315	0.00119066	0.0278067	0.000171963	0.0171413	0.0565903	0.000170954	0.000157955	0.0388198	6.4365e-05	0.000130377	0.000283576	0.0173088	0.0193901	0.0189743	5.0335e-05	3.9766e-05	0.000871001
Pantothenic acid	C9 H17 N O5	219.111	6.645	0.00504833	0.00990783	0.00488001	0.0099778	0.00662337	0.00239218	0.00679856	0.0122991	0.0238202	0.00558008	0.0304202	0.0155164	0.0238255	0.0566313	0.0551145	0.0528377	0.0491092	0.0348806	0.016602	0.0198713	0.0199249	0.0202101	0.0195558	0.0214827
2-C-methylerythritol 4-phosphate	C5 H13 O7 P	216.04	2.133	0.0147739	0.0228019	0.0205137	0.0359715	0.0315191	0.0230608	0.00638503	0.0165284	0.00502552	0.031783	0.00957548	0.00432264	0.00447067	0.00504026	0.00437813	0.00660424	0.00396846	0.00377979	0.0229189	0.0178335	0.0242844	0.0187926	0.0205584	0.0264263
Proline	C5 H9 N O2	115.064	2.262	0.0169453	0.0283618	0.00951006	0.00844317	0.023241	0.00904691	0.0178399	0.0169875	0.0200718	0.0148828	0.0170406	0.0228543	0.0117969	0.0105323	0.0145051	0.00721363	0.00727088	0.0128379	0.0211159	0.021505	0.0197951	0.0196691	0.0180105	0.0196144
L-Proline	C5 H9 N O2	115.064	2.447	0.0185655	0.0312773	0.011801	0.00985605	0.0254632	0.0101189	0.002	0.0186117	0.0219909	0.0163058	0.0186699	0.0235071	0.0126011	0.0117729	0.0158474	0.00808159	0.00941895	0.0140653	0.024177	0.00301449	0.0222529	0.0233688	0.0197325	0.0214898
Hypoxanthine	C5 H4 N4 O	136.038	4.21	0.0510946	0.000636114	0.000820098	0.128932	0.000701613	0.000553633	0.000415952	0.00056996	0.00126555	0.00103244	0.00145527	0.00146987	0.00122203	0.00109654	0.00148395	0.000822194	0.00094722	0.000766838	0.000881639	0.000660836	0.000737563	0.000694643	0.00113728	0.000723397
Leu-Leu	C12 H24 N2 O3	244.179	6.989	0.00741214	0.00540227	0.00638621	0.0068414	0.0104164	0.00616728	0.019516	0.0140618	0.0356269	0.00972786	0.0289624	0.0133042	0.024602	0.0417519	0.0392524	0.0296462	0.0169716	0.0368667	0.0190624	0.0131675	0.016559	0.0206315	0.0196445	0.0195053
DL-Tryptophan	C11 H12 N2 O2	204.09	6.774	0.00686279	0.00835958	0.00814101	0.0122367	0.016468	0.00641719	0.0108614	0.0181257	0.0277305	0.0116708	0.0178004	0.0396192	0.00724941	0.0121968	0.0118578	0.0148279	0.0123004	0.0129588	0.0170268	0.0209958	0.0199253	0.0182772	0.0155576	0.0188286
Methionine	C5 H11 N O2 S	149.051	2.805	0.0109096	0.0157949	0.00495557	0.0028412	0.00758213	0.00329079	0.0163094	0.0115764	0.0293433	0.0151743	0.0252575	0.0338079	0.0198156	0.0160591	0.0169566	0.012988	0.0147679	0.0160618	0.016713	0.0189688	0.0375199	0.0302805	0.0230508	0.0374736
Palmitoylcarnitine	C23 H45 N O4	399.334	20.006	0.000205164	0.000266771	0.000275347	0.000218382	0.00034531	0.000233661	0.000488556	0.0160784	0.162206	0.0121506	0.0202745	0.0246031	0.0318823	0.0446552	0.0665875	0.0802406	0.0433531	0.00579562	0.000208584	0.000171752	0.0349978	0.0363559	0.0275268	0.0285399
Arabinosylhypoxanthine	C10 H12 N4 O5	268.08	4.448	0.0129613	0.00573652	0.00672186	0.0403215	0.00446281	0.000293769	0.000124213	0.00373701	0.00296976	0.0437775	0.000341553	0.00275122	0.0354504	0.00117708	0.000399207	0.000341834	0.000395159	0.0554964	0.000231717	0.000854425	0.0527532	0.00049303	0.0496498	0.000383385
MNA	C7 H8 N2 O2	152.059	5.001	0.000878143	0.0102815	0.00859274	0.00103469	0.0153387	0.00638909	0.00340912	0.0123094	0.026365	0.000708095	0.0179193	0.00550377	0.00149092	0.0977177	0.165114	0.0734504	0.0659603	0.0522935	0.0232563	0.0263018	0.0288837	0.0286002	0.0252576	0.0290701
DL-TYROSINE	C9 H11 N O3	181.074	3.78	0.00155069	0.00797848	0.0105597	0.000231022	0.0234405	0.00982018	0.0357856	0.0174518	0.0630557	0.00125089	0.0314738	0.066746	0.0372293	0.0292115	0.0310966	0.0327846	0.0453867	0.0360046	0.027906	0.0301231	0.0330424	0.0318609	0.0322707	0.0336392
Ascorbic acid	C6 H8 O6	176.032	2.548	0.00640579	0.0113577	0.00666056	0.0240295	0.0175219	0.0132615	0.00946964	0.0179871	0.0129957	0.0170477	0.0107012	0.0115241	0.00889159	0.0132845	0.00784443	0.0101162	0.0103372	0.0125892	0.0172593	0.0167753	0.0207478	0.0171266	0.0180755	0.0184621
Hypoxanthine	C5 H4 N4 O	136.038	2.931	0.00800849	0.00594698	0.00528962	0.00995476	0.00841915	0.00572721	0.0067812	0.0106434	0.0312671	0.00809067	0.04503	0.0424665	0.00965785	0.0304397	0.0415546	0.0336574	0.0515764	0.0269832	0.024904	0.0267686	0.0239118	0.0242054	0.0229149	0.0286075
Xanthine	C5 H4 N4 O2	152.033	3.348	0.000406578	0.00770899	0.0115762	0.00137442	0.0152849	0.00824249	0.0128079	0.0236426	0.0425382	0.0235657	0.0408353	0.0389828	0.0175634	0.0392258	0.0427354	0.0315969	0.0232846	0.0234484	0.0293119	0.0346753	0.0363903	0.0299244	0.00577579	0.0220865
p-Cresylsulfate	C7 H8 O4 S	188.014	7.772	0.00219812	0.000820225	0.000354149	0.000516761	0.000197663	0.000634096	0.000526322	0.000519922	0.017904	0.00105795	0.00509803	0.00162031	0.0312112	0.148714	0.00939419	0.0666075	0.0662367	0.0561239	0.0184631	0.0194625	0.0227534	0.0221043	0.0233719	0.0222773
D-(-)-Glutamine	C5 H10 N2 O3	146.069	2.082	0.0110935	0.0132946	0.0204144	0.0152075	0.0166858	0.0335772	0.0184631	0.0216086	0.00377444	0.0398098	0.00582052	0.00780261	0.00885995	0.00692737	0.00657632	0.00935541	0.00477205	0.00994494	0.0123205	0.0158254	0.0201687	0.0188862	0.0170289	0.0194618
1beta-Hydroxycholic acid	C24 H40 O6	424.283	10.158	0.000202084	0.000474564	6.39884e-05	9.3498e-05	9.73891e-05	8.98471e-05	0.000495609	0.0034119	0.00219613	0.000106741	0.00422874	0.00216925	0.00177494	0.00473814	0.00541458	0.00208776	0.00420777	0.00306429	0.0182329	0.0211954	0.0245777	0.025517	0.0233401	0.0253484
Adenine	C5 H5 N5	135.054	4.31	0.0201612	0.0427048	0.0147717	0.0174954	0.0384565	0.0207986	0.0145887	0.0255635	0.0315988	0.00171814	0.0122711	0.00805626	0.00643202	0.0294842	0.0145876	0.0353824	0.022331	0.0348745	0.0217203	0.0264449	0.025711	0.0271264	0.0304857	0.0296503
Acetanilide	C8 H9 N O	135.068	3.602	0.00724751	0.00708014	0.00604317	0.00749644	0.012403	0.00606518	0.0214891	0.0133159	0.040635	0.0152108	0.0249534	0.0430739	0.024068	0.0193373	0.0205022	0.0208983	0.0277251	0.0224206	0.0185556	0.0201312	0.0211316	0.0201488	0.0202581	0.0212189
Taurochenodeoxycholic acid	C26 H45 N O6 S	499.297	11.931	0.000480016	0.00691136	0.000497158	0.000353698	0.00120373	0.000233274	0.00282812	0.0207948	0.0249747	0.00820974	0.0174305	0.0194366	0.0108153	0.020414	0.0209939	0.0171579	0.0211451	0.0174512	0.000855946	0.0222704	0.0202182	0.0200302	0.020325	0.0200898
6-Methyl-3-[(5-phenyl-2-pentanyl)oxy]-5,6,6a,7,8,9,10,10a-octahydro-1,9-phenanthridinediol	C25 H33 N O3	395.245	26.865	0.00407236	0.0491902	0.00555012	0.00412671	0.00573288	0.00392354	0.00427742	0.00152604	0.751782	0.0056973	0.00370072	0.00100836	0.00362005	0.00132127	0.002408	0.00470481	0.00761007	0.000742439	0.00439775	0.0102804	0.00542479	0.00437024	0.00544186	0.00525918
4-Guanidinobutyric acid	C5 H11 N3 O2	145.085	2.675	0.00689123	0.0176582	0.005516	0.00703606	0.00554318	0.00280291	0.00307112	0.0250488	0.00619668	0.00339124	0.00165971	0.0018345	0.00767471	0.0168199	0.00473784	0.0040189	0.00113736	0.00307599	0.0151363	0.0174396	0.022662	0.0203807	0.0223291	0.0231286
(3alpha,7alpha,12alpha)-3,7,12,26-Tetrahydroxycholestan-27-yl hydrogen sulfate	C27 H48 O8 S	532.307	9.816	0.000142212	0.000271554	0.000164449	0.000126977	0.000127218	0.000147909	0.000300611	0.000267035	0.00120765	0.000194026	0.000663867	0.00270449	0.000554611	0.000566249	0.00179447	0.000376875	0.000408792	0.000434109	0.0186784	0.0139872	0.0128141	0.0182576	0.0128547	0.0130303
Uracil	C4 H4 N2 O2	112.028	3.173	0.00460758	0.00993072	0.0101443	0.012593	0.014147	0.00156909	0.0121118	0.0240275	0.0539319	0.0130953	0.0287877	0.0168062	0.00915814	0.0112101	0.0139976	0.0314627	0.04379	0.0133253	0.0084144	0.0103206	0.00823509	0.0318195	0.0331891	0.0301836
3,4-Dihydroxyphenylpropionic acid	C9 H10 O4	164.047	3.595	0.00699268	0.00636277	0.00449115	0.00694121	0.0115781	0.00827367	0.0226591	0.0122732	0.0410083	0.0156658	0.0251611	0.0435026	0.0239806	0.0187891	0.0199708	0.0213304	0.0287588	0.0221592	0.0182207	0.019961	0.0211393	0.0207184	0.0196096	0.0213474
Adenosine 5'-monophosphate	C10 H14 N5 O7 P	347.063	2.498	0.0174353	0.02225	0.0136567	0.00936515	0.0258991	0.0184692	0.0190908	0.0204429	0.0136552	0.0308866	0.00690498	0.00452275	0.0121354	0.00862412	0.00317105	0.00710661	0.00478195	0.0209454	0.0155805	0.0164514	0.0198127	0.0196047	0.0187954	0.0210977
ophthalmic acid	C11 H19 N3 O6	289.127	2.844	0.00390815	0.0042331	0.00110633	0.00120167	0.00175569	0.00126433	0.152947	0.00207446	0.0560828	0.00180335	0.0662139	0.0609228	0.107681	0.0365403	0.0214684	0.0102006	0.0138276	0.0678819	0.0176725	0.0201435	0.0196076	0.0226452	0.0284323	0.00354871
Uric acid	C5 H4 N4 O3	168.028	2.763	0.00727469	0.0126208	0.0120808	0.0184974	0.0186	0.01263	0.015299	0.0270401	0.0234948	0.0234113	0.0113406	0.0125117	0.0145787	0.0168438	0.0153943	0.0138255	0.00816907	0.0162217	0.0165641	0.0183787	0.0223443	0.020363	0.0224516	0.0203592
Adenine	C5 H5 N5	135.054	4.013	0.0147932	0.0196121	0.010111	0.00488486	0.0358717	0.0186852	0.00813737	0.0159541	0.0116725	0.0184714	0.0066595	0.00694338	0.0264924	0.0244465	0.00642228	0.00893699	0.00845728	0.0322539	0.0274193	0.0143798	0.0249089	0.00912484	0.0274043	0.00599087
Taurochenodeoxycholic acid	C26 H45 N O6 S	499.297	9.782	0.0112124	0.0217493	0.00621225	0.00425786	0.0163908	0.00406294	0.00136924	0.0113677	0.00951858	0.00638763	0.0060923	0.0103453	0.00396836	0.00441149	0.0110279	0.0118913	0.0114317	0.00600949	0.0151032	0.0176629	0.0156274	0.0200568	0.0153807	0.0227073
Acetophenone	C8 H8 O	120.058	4.022	0.00232431	0.00283185	0.00225913	0.00260215	0.00221371	0.00193264	0.00156615	0.00173002	0.00166936	0.000661564	0.000673331	0.00120081	0.0015423	0.0154318	0.0102368	0.00800203	0.00128426	0.00345815	0.0025054	0.00189821	0.0220803	0.0229646	0.0220603	0.0261207
MNA	C7 H8 N2 O2	152.059	4.744	0.0121409	0.000651156	0.000952011	0.0397061	0.00100969	0.00106291	0.000632863	0.000801423	0.00126557	0.0187854	0.000999927	0.000532644	0.0871624	0.000255894	0.000672183	0.000630207	0.000635162	0.0949419	0.00092525	0.00141587	0.05244	0.000300857	0.0458567	0.000577925
Uridine	C9 H12 N2 O6	244.069	3.35	0.00412659	0.00792087	0.00755088	0.0139048	0.0159837	0.00638402	0.00710974	0.0146806	0.0311166	0.0083117	0.0294101	0.0249684	0.0154152	0.0285307	0.0205073	0.036998	0.0444427	0.0160727	0.0225467	0.0200676	0.0288832	0.0226548	0.0263583	0.0312306
DL-Carnitine	C7 H15 N O3	161.105	2.342	0.00347305	0.0198075	0.00726679	0.00872363	0.0100338	0.00488887	0.00495859	0.0122377	0.00639148	0.0178863	0.00790392	0.0108106	0.00712754	0.0072064	0.00529697	0.00157027	0.00574914	0.0058899	0.0132138	0.0104998	0.0232085	0.013038	0.0197003	0.0135555
Uracil	C4 H4 N2 O2	112.027	3.438	0.00512126	0.00758553	0.00703048	0.013997	0.0152532	0.00616313	0.00329942	0.0095496	0.0117812	0.00539026	0.0101837	0.0318847	0.0162092	0.0210019	0.0322791	0.0349704	0.048672	0.0222082	0.0165311	0.021722	0.0265835	0.0353669	0.0368893	0.0335486
Uracil	C4 H4 N2 O2	112.028	3.363	0.00518882	0.00741397	0.00712323	0.0141816	0.0154545	0.00671839	0.00334294	0.00967558	0.0119366	0.00563067	0.010318	0.0323053	0.0164231	0.0236409	0.0327049	0.0354317	0.0493141	0.0225012	0.00947587	0.0220086	0.0269342	0.0358335	0.0373759	0.0339912
(1S,3R,5E,7Z,14xi)-9,10-Secocholesta-5,7,10-triene-1,3,25-triol	C27 H44 O3	416.329	12.153	0.000174377	0.000171973	0.000164215	0.000149341	0.000160342	0.000205196	0.00528842	0.00600808	0.0335713	0.00292494	0.0151492	0.0242318	0.00790426	0.0245621	0.0215709	0.0137934	0.0121537	0.0109222	0.00078043	0.0229801	0.0228746	0.0248862	0.0256217	0.0231724
2-Amino-1,3,4-octadecanetriol	C18 H39 N O3	317.293	13.199	5.29644e-05	6.22789e-05	7.04785e-05	9.70781e-05	9.05147e-05	0.000119734	0.022078	0.026667	0.0325821	0.0310879	0.0236657	0.0260489	0.0246135	0.0202603	0.0412325	0.0204178	0.0199748	0.0187818	5.87149e-05	0.000118045	0.0193901	0.016163	0.0178551	0.0173522
L-Pyroglutamic acid	C5 H7 N O3	129.043	2.084	0.0122497	0.0138386	0.0207071	0.0159395	0.0171704	0.0331326	0.0201104	0.0216621	0.00428847	0.0403598	0.00612901	0.00791698	0.00910151	0.00653907	0.00642289	0.0082622	0.0045705	0.00823861	0.012798	0.0161506	0.0184053	0.0192972	0.0172804	0.0181949
Taurochenodeoxycholic acid	C26 H45 N O6 S	499.297	9.91	0.000805732	0.00158512	0.0073699	0.00505131	0.0194453	0.00482007	0.0016244	0.0134861	0.0112924	0.00757796	0.00722759	0.0122731	0.00470786	0.00523357	0.0130829	0.0141072	0.0135619	0.00712935	0.000510142	0.0209544	0.0185395	0.0237944	0.0182468	0.0269388
Allantoin	C4 H6 N4 O3	158.044	2.206	0.00435742	0.00503349	0.00617115	0.00814633	0.0097334	0.0046224	0.00588439	0.00734459	0.0177996	0.00902176	0.0146651	0.0129234	0.0301849	0.0741851	0.104661	0.0535404	0.0392422	0.039478	0.0184006	0.0211013	0.0217561	0.0226658	0.0229048	0.0205418
4-Oxoproline	C5 H7 N O3	129.043	3.316	0.00591652	0.00578954	0.00462201	0.0074095	0.0102824	0.00634372	0.033076	0.0115477	0.0402795	0.0109525	0.0346855	0.024362	0.0588454	0.0307688	0.0560328	0.0120531	0.0174927	0.0303141	0.0174953	0.0214495	0.0210714	0.0187464	0.01971	0.020668
Phenylacetylglycine	C10 H11 N O3	193.074	7.449	0.00301969	0.00450418	0.00233984	0.00471788	0.00388258	0.00254848	0.00108371	0.00483624	0.00700039	0.00354028	0.005834	0.0028002	0.0222253	0.105213	0.102173	0.0317192	0.0425959	0.0509981	0.0185687	0.0202902	0.0193087	0.0215816	0.0183696	0.0198057
Palmitoylcarnitine	C23 H45 N O4	399.334	20.641	0.0482826	0.184252	0.0502327	0.0416133	0.111766	0.0449429	0.000762767	0.000177033	0.00107065	0.000159295	0.000131166	0.000119379	0.000128021	0.000176913	0.000313818	0.000295285	0.000128305	0.000112549	0.0974418	0.113751	0.000258006	0.000136219	0.000122864	0.000316461
D-Sphingosine	C18 H37 N O2	299.282	16.981	0.000864617	0.000864274	0.00104481	0.000880781	0.000993015	0.000811243	0.0316494	0.00382134	0.131773	0.00844972	0.0280298	0.029043	0.0215579	0.0241726	0.026476	0.0210037	0.0206503	0.00409582	0.000847922	0.00027562	0.0208408	0.0205343	0.0200063	0.0218614
Betaine	C5 H11 N O2	117.079	2.436	0.00926009	0.012993	0.00612983	0.0189107	0.0107085	0.00925213	0.02874	0.0215517	0.0352047	0.029126	0.0483268	0.0312553	0.0152379	0.0168941	0.00979838	0.0320267	0.00960729	0.0190384	0.0200029	0.022265	0.0118884	0.0226279	0.0258006	0.0262239
Taurocholic acid	C26 H45 N O7 S	515.291	8.315	0.0204033	0.020873	0.00819383	0.00332964	0.00595275	0.00240331	0.00665863	0.00775229	0.0294451	0.00260288	0.0208553	0.0295714	0.0144778	0.0201787	0.0321286	0.0285392	0.0147079	0.021381	0.0611238	0.0105626	0.0150454	0.0156325	0.0112823	0.0160371
N-Acetyl-DL-glutamic acid	C7 H11 N O5	189.064	3.52	0.00857603	0.0271221	0.00238261	0.00452044	0.00760495	0.00374093	0.00391952	0.0126344	0.0213278	0.00630715	0.0115362	0.00550086	0.0919006	0.0182712	0.0683567	0.0792801	0.0434702	0.0261791	0.0157246	0.0182276	0.0208043	0.0187917	0.0194558	0.0225955
Methionine	C5 H11 N O2 S	149.051	2.956	0.00825529	0.0108164	0.00602128	0.005951	0.0127345	0.00435691	0.0187447	0.0104303	0.0239675	0.0118379	0.0227492	0.0306367	0.0188625	0.019882	0.00109427	0.0102556	0.0158725	0.0192525	0.0249489	0.017744	0.0196915	0.020634	0.00249915	0.00246039
Taurochenodeoxycholic acid	C26 H45 N O6 S	499.297	12.515	0.00040755	0.00104771	0.000249101	0.000224551	0.000598298	0.000266111	0.000276349	0.00873781	0.000770188	0.00940945	0.00178188	0.0036861	0.000521338	0.000417523	0.00155942	0.00305017	0.000660783	0.000406256	0.000944274	0.0238443	0.0228975	0.0226877	0.0243789	0.0247489
Taurochenodeoxycholic acid	C26 H45 N O6 S	499.297	12.288	0.0184378	0.0579089	0.00770627	0.0126015	0.0372485	0.00487013	0.000467367	0.0149165	0.00267763	0.00099824	0.00298851	0.00157514	0.000813407	0.000833856	0.00121528	0.000774888	0.00205639	0.00140342	0.0300084	0.0410086	0.00243118	0.00397993	0.00218396	0.00135985
Uridine	C9 H12 N2 O6	244.069	3.095	0.000737973	0.0143466	0.0143724	0.0116302	0.0150285	0.00775478	0.0124427	0.0252019	0.0478538	0.0144456	0.0333348	0.0326396	0.0142421	0.0232138	0.0262578	0.0162621	0.0026679	0.0257986	0.0281051	0.0180083	0.0135447	0.0117062	0.0111087	0.0022089
Creatinine	C4 H7 N3 O	113.059	2.132	0.0249964	0.0396298	0.0150315	0.0132481	0.0333998	0.013703	0.0262542	0.00142715	0.0396017	0.0225633	0.0276098	0.0346924	0.00958208	0.0194002	0.0246405	0.0175539	0.00786471	0.0049177	0.0347854	0.00263748	0.00414375	0.00555459	0.0046661	0.00415697
ophthalmic acid	C11 H19 N3 O6	289.127	3.192	0.00301544	0.00336965	0.000729233	0.000378649	0.00138743	0.00133193	0.114849	0.00199923	0.0538801	0.00216488	0.0618276	0.0354295	0.0853725	0.0271932	0.0177897	0.011115	0.0110257	0.0453652	0.0178114	0.0183944	0.0235431	0.0175366	0.0491007	0.0450016
2-Amino-1,3,4-octadecanetriol	C18 H39 N O3	317.293	13.468	0.0537875	0.0677397	0.061913	0.0713803	0.0645988	0.054394	0.00204829	0.00193868	0.0017182	0.00234868	0.000587372	0.00200377	0.00117095	0.0014221	0.000678745	0.00142776	0.00116918	0.0012077	0.0291354	0.0407082	0.00140051	0.00137733	0.00121318	0.000556872
1-stearoyl-sn-glycero-3-phosphoethanolamine	C23 H48 N O7 P	481.316	24.411	0.00799278	0.0104444	0.00743673	0.00772345	0.0111549	0.0068633	0.0151168	0.00435713	0.0668819	0.0208577	0.0113944	0.0138728	0.0162563	0.0131621	0.0166556	0.00840962	0.00889003	0.00295945	0.0139737	0.0154185	0.0208025	0.0224682	0.0220974	0.0237974
Succinic acid	C4 H6 O4	118.026	3.88	0.0128114	0.0177399	0.0122151	0.0225143	0.0191175	0.0141798	0.00798056	0.0245249	0.0238848	0.0121661	0.0157163	0.0103249	0.0070436	0.0112284	0.0152173	0.0106261	0.0117237	0.0120416	0.0166149	0.0189814	0.0211332	0.0193186	0.0194217	0.0205607
Acetanilide	C8 H9 N O	135.068	3.723	0.000571988	0.00793955	0.00677672	0.000790743	0.0139086	0.0068014	0.0240781	0.0149322	0.0454904	0.0170365	0.0279823	0.0483024	0.0267724	0.0216768	0.0229909	0.023435	0.0310905	0.0251421	0.020808	0.0225748	0.0236966	0.0225946	0.0227171	0.0237945
11alpha-Cortisol	C21 H30 O5	362.209	9.68	0.00243833	0.00125649	0.00129331	0.00561538	0.00142188	0.00140003	0.000151287	0.00315992	0.0049817	0.000705542	0.00248231	0.000664452	0.0143863	0.0877672	0.0888682	0.0698819	0.0387497	0.0547194	0.0148007	0.0195876	0.0190561	0.0190803	0.0182457	0.0204145
Palmitoylcarnitine	C23 H45 N O4	399.334	20.448	0.0006242	0.000753927	0.000769404	0.000634194	0.147917	0.0594797	0.0054237	0.00107525	0.00719395	0.000269535	0.000417362	0.000608703	0.000566116	0.000830118	0.00150753	0.00121059	0.000890009	0.000172066	0.00145482	0.150544	0.00196761	0.000548515	0.000364234	0.000591664
D-Sphingosine	C18 H37 N O2	299.282	17.256	0.00105914	0.00100876	0.000940606	0.000663453	0.0315113	0.0203258	0.140178	0.000718195	0.00839172	0.00108322	0.00165623	0.00151494	0.00103927	0.00106445	0.00123786	0.000934218	0.000842207	0.000572797	0.00122351	0.0966524	0.00177261	0.00105156	0.000961794	0.000976233
Taurochenodeoxycholic acid	C26 H45 N O6 S	499.297	11.59	0.0427501	0.0427369	0.0180645	0.0237358	0.0388631	0.0235989	0.000203116	0.00401402	0.035231	0.00104094	0.00436078	0.00234068	0.00087443	0.00262919	0.00143724	0.0108569	0.00117666	0.00170653	0.151673	0.154258	0.00312509	0.00254103	0.00311621	0.000295437
Guanosine	C10 H13 N5 O5	283.091	4.647	0.000266927	0.028214	0.00773325	0.000283632	0.0225675	0.0175775	0.0342582	0.0210576	0.0726991	0.000290286	0.0458452	0.0542904	0.000300448	0.0440276	0.0304385	0.0367295	0.0346054	0.0466866	0.0255414	0.0280744	0.0310204	0.0291027	0.0295585	0.0312525
1beta-Hydroxycholic acid	C24 H40 O6	424.283	8.689	0.000206079	0.000681473	0.000141161	0.00023561	0.000504562	0.000347439	0.00033655	0.00400371	0.00136466	0.000336318	0.00192672	0.0022427	0.00283302	0.0103495	0.00797334	0.00331538	0.00683862	0.0024129	0.0281421	0.0331854	0.0268899	0.0250483	0.0234127	0.0280034
Benzoic acid	C7 H6 O2	122.037	3.565	0.000915775	0.000519672	0.000487581	0.00102948	0.00163114	0.000793549	0.0448665	0.000910734	0.0736435	0.00181191	0.0456345	0.0886816	0.0578743	0.0220487	0.034873	0.0394774	0.0600287	0.0465955	0.00241068	0.00205962	0.0020677	0.0026912	0.00374363	0.00542862
Corticosterone	C21 H30 O4	346.214	10.732	0.000413911	0.000472734	0.00158548	0.00814027	0.00242513	0.00304563	0.00487057	0.00394054	0.0338162	0.000501108	0.0679645	0.0233283	0.018355	0.0674217	0.017347	0.0299279	0.0427944	0.0746627	0.0158752	0.0227594	0.0198929	0.0207126	0.0209999	0.0210565
Uridine	C9 H12 N2 O6	244.07	3.601	0.000262067	0.0334929	0.0149226	0.000413788	0.0139914	0.0268977	0.0181534	0.0369749	0.0489214	0.000574075	0.0395661	0.0821556	0.00481215	0.0270386	0.0120659	0.00181719	0.0157234	0.0634118	0.0396828	0.0211543	0.000736486	0.00109776	0.00213229	0.00298782
Cholic acid	C24 H40 O5	408.288	12.8	0.00075485	0.0141396	0.00100615	0.00036126	0.00193988	0.00026934	0.00379923	0.00297138	0.00791567	0.000917645	0.00799975	0.0493278	0.00642952	0.0155934	0.0353441	0.00525648	0.0215196	0.00474025	0.0168552	0.0189052	0.0193802	0.0192639	0.0194561	0.0167506
4-Oxoproline	C5 H7 N O3	129.043	3.508	0.00824887	0.0192133	0.00562455	0.00365243	0.00248173	0.00800835	0.0328709	0.0152985	0.0112387	0.0150682	0.0462408	0.0385107	0.0787863	0.0486404	0.0705957	0.0407453	0.0276473	0.0479229	0.00250831	0.00465842	0.0333084	0.00558081	0.0311541	0.00700517
Taurine	C2 H7 N O3 S	125.015	2.266	0.0113725	0.0256395	0.0155182	0.00186984	0.00583259	0.0390399	0.0138066	0.0247068	0.000669646	0.0366907	0.0147321	0.015684	0.014257	0.0176316	0.00103727	0.0126705	0.0165819	0.0167803	0.000593954	0.00314541	0.0139921	0.00205275	0.0110363	0.0224095
.alpha.-Aminoadipic acid	C6 H11 N O4	161.069	2.255	0.0526964	0.0639423	0.00257751	0.00259368	0.00789223	0.0030036	0.0443648	0.00762142	0.0387576	0.00292351	0.0539205	0.0324566	0.0316003	0.028011	0.0173087	0.0237276	0.0264625	0.0416021	0.0221363	0.025142	0.0213056	0.0219822	0.0189826	0.0216413
Uridine	C9 H12 N2 O6	244.069	2.903	0.0245554	0.034533	0.0345799	0.048171	0.0359712	0.00406672	0.000449147	0.0604609	0.00277329	0.0328721	0.0733636	0.00110728	0.00265483	0.00127056	0.00227688	0.000500257	0.000730997	0.00159767	0.00159716	0.00137513	0.00163839	0.00075996	0.0030939	0.00196096
(E)-p-coumaric acid	C9 H8 O3	164.047	3.805	0.000653566	0.00891837	0.0092666	0.000531407	0.0186921	0.0133573	0.0365816	0.0198142	0.0662052	0.00194013	0.0406209	0.0702321	0.00197022	0.0303338	0.0322416	0.0344365	0.0464292	0.0357745	0.0294115	0.0322258	0.034128	0.0334486	0.031651	0.034464
Uracil	C4 H4 N2 O2	112.028	3.595	0.00169195	0.0366386	0.034059	0.00345466	0.073894	0.0307031	0.015984	0.0462629	0.0570736	0.0031107	0.0493345	0.00220063	0.00639689	0.0130638	0.0122516	0.0100336	0.0043599	0.0114385	0.00393227	0.00552408	0.00583445	0.0247427	0.00498838	0.00685869
3-Hydroxybutyric acid	C4 H8 O3	104.047	4.239	0.0022352	0.0047478	0.00195161	0.00308702	0.00996841	0.00411733	0.0106794	0.00485155	0.045132	0.0046613	0.0760616	0.0312442	0.0275538	0.0953316	0.0640407	0.0738887	0.0434758	0.0603196	0.0148081	0.0173096	0.0237197	0.0172699	0.0185927	0.0227425
Mesalazine	C7 H7 N O3	153.043	4.938	0.000793576	0.0132462	0.00999033	0.000910683	0.0184594	0.00789728	0.00261132	0.0105924	0.0275412	0.0127623	0.018689	0.00523145	0.000940978	0.0963456	0.137267	0.0700109	0.0656381	0.0522212	0.0244819	0.0303785	0.0256265	0.0306287	0.023415	0.0270828
Uracil	C4 H4 N2 O2	112.027	2.803	0.0213365	0.0318501	0.0325448	0.0486497	0.00177938	0.000818755	0.011539	0.00476437	0.0432452	0.00150704	0.0338247	0.0352049	0.019184	0.0481678	0.0539499	0.0381138	0.0250497	0.023589	0.00923568	0.00967462	0.0114681	0.0101502	0.0121937	0.0116761
Guanine	C5 H5 N5 O	151.049	4.634	0.000962199	0.0110921	0.00951297	0.000948955	0.0194786	0.0252863	0.0386018	0.022858	0.0921156	0.000834765	0.0347539	0.0376496	0.000363415	0.0479265	0.0456721	0.0307678	0.00160989	0.0507349	0.0305985	0.0331704	0.0309311	0.0343028	0.0318607	0.0323858
trimethadione	C6 H9 N O3	143.058	2.128	0.0117662	0.0735898	0.0272668	0.0371168	0.0502165	0.0333102	0.0033974	0.0182437	0.00183599	0.0241069	0.00211539	0.000972441	0.00040739	0.000631137	0.000455617	0.000734991	0.00213715	0.0015968	0.0291101	0.0274042	0.022166	0.0229023	0.0224131	0.00487177
(2E,4E,6E,8E,10E,12E)-2,4,6,8,10,12-Docosahexaenoic acid	C22 H32 O2	328.24	26.004	0.00773111	0.0133157	0.00858807	0.014744	0.00973163	0.00284617	0.00602182	0.0045048	0.132497	0.0201789	0.0185148	0.0136938	0.0145867	0.0221655	0.0260638	0.0141996	0.0152395	0.00129044	0.0117339	0.0139199	0.0192298	0.0213894	0.0212728	0.0188627
paspaline	C28 H39 N O2	421.296	29.232	0.00401557	0.0160945	0.00299224	0.00678094	0.00444526	0.00246785	0.00366234	0.0181157	0.16681	0.0148773	0.00495647	0.0101716	0.00975772	0.0146603	0.0120944	0.0251335	0.0225565	0.022	0.00608014	0.0119626	0.0233011	0.0229531	0.0244939	0.00997109
OB4520000	C10 H9 N O	159.068	5.661	0.0109438	0.0135632	0.00911052	0.0198171	0.0161457	0.00751991	0.00783355	0.0193162	0.0308252	0.000169946	0.0387063	0.018342	0.000304028	0.0473152	0.103933	0.030203	0.0517666	0.0415228	0.0256956	0.0254044	0.0219101	0.0238831	0.0226252	0.0232171
2145	C8 H8 O2	136.052	6.85	0.00278681	0.00327123	0.00539845	0.0135357	0.0127616	0.0032778	0.00319264	0.00675938	0.0282691	0.00437939	0.0151818	0.00801553	0.0287921	0.0498555	0.063789	0.0749485	0.116758	0.0520103	0.0144889	0.0240344	0.019751	0.0209106	0.021078	0.0208036
DL-4-Hydroxyphenyllactic acid	C9 H10 O4	182.058	6.843	0.00277137	0.00322312	0.00528481	0.01438	0.0125215	0.00320292	0.00315317	0.00666782	0.0289104	0.00435171	0.0151092	0.00755501	0.0254121	0.0491156	0.0630124	0.0732851	0.114828	0.0512591	0.0143392	0.024574	0.021004	0.0206102	0.0207922	0.0204313
Citric acid	C6 H8 O7	192.027	2.39	0.00563161	0.0159423	0.0132549	0.022218	0.0255744	0.0108114	0.00598064	0.0181125	0.0146218	0.0173742	0.0139031	0.0100729	0.0100721	0.0136831	0.0169755	0.0131678	0.0126018	0.0115837	0.0186307	0.0174428	0.0259877	0.0194135	0.0185417	0.0229169
Guanosine	C10 H13 N5 O5	283.091	4.84	0.000450227	0.0439494	0.0115715	0.000452959	0.0358912	0.0280379	0.0546726	0.0302012	0.11602	0.000330452	0.0731644	0.00990262	0.000494931	0.0702636	0.0485768	0.0586165	0.0552267	0.000707243	0.0407615	0.0447714	0.000365548	0.0464449	0.000390384	0.0498758
L-Glutamic acid	C5 H9 N O4	147.053	2.105	0.0149437	0.0126965	0.0122796	0.00957305	0.00819206	0.0216463	0.0466181	0.0231819	0.0133316	0.024108	0.0118552	0.0164621	0.0240714	0.00782335	0.00812177	0.0067912	0.00595496	0.0129969	0.0131474	0.0162806	0.0190482	0.0198152	0.0194963	0.0209231
1beta-Hydroxycholic acid	C24 H40 O6	424.283	9.063	0.000822455	0.000857415	0.000269364	0.000618526	0.000830861	0.000296639	0.000576885	0.00219812	0.00561904	0.00109188	0.00461115	0.00316258	0.00222165	0.00720536	0.0055086	0.00420001	0.00940564	0.0040094	0.0161452	0.0190041	0.0204255	0.0195211	0.0197557	0.0194214
Coumarin	C9 H6 O2	146.037	3.592	0.0067059	0.00627318	0.00459079	0.00753206	0.0178262	0.00709911	0.0225667	0.0133103	0.0385815	0.0153153	0.0228189	0.0445746	0.0251478	0.0181853	0.0200823	0.0209603	0.027996	0.0224792	0.0195397	0.020255	0.0198959	0.019971	0.0207591	0.0204986
Cholic acid	C24 H40 O5	408.288	10.794	0.00482232	0.0131223	0.00111163	0.0012391	0.00644642	0.000381415	0.00196762	0.00791108	0.00685809	0.00133059	0.0115532	0.0076233	0.0072912	0.00977481	0.0215057	0.00686719	0.0104435	0.01206	0.0166236	0.0200546	0.0161212	0.0187184	0.0186869	0.0205172
Taurochenodeoxycholic acid	C26 H45 N O6 S	499.297	10.526	0.000591804	0.0131843	0.00448917	0.00906657	0.00806119	0.00081857	0.00048085	0.00243964	0.000485962	0.000283855	0.00493471	0.00303743	0.00429258	0.00182983	0.0025383	0.00678408	0.00426737	0.00513799	0.0151011	0.0164953	0.0157293	0.0170255	0.0160543	0.0189441
Adenine	C5 H5 N5	135.054	2.544	0.0132452	0.0132629	0.0103822	0.0323747	0.0222228	0.0104456	0.00642673	0.017951	0.0187789	0.012684	0.0142053	0.0127683	0.0029949	0.0113898	0.00455661	0.00961056	0.00893638	0.00826221	0.0142092	0.018543	0.0201366	0.022773	0.0222148	0.0243917
Glutaric anhydride	C5 H6 O3	114.032	2.602	0.00938584	0.0372864	0.0359745	0.049035	0.0265142	0.0247551	0.00962175	0.0174827	0.0103763	0.00196135	0.00910796	0.00766524	0.00360074	0.0104119	0.0100022	0.00654639	0.0070428	0.0100367	0.0110096	0.00976676	0.0144257	0.0125011	0.00590022	0.0130408
Diphenylamine	C12 H11 N	169.089	16.473	0.0105024	0.0308136	0.0181208	0.0231367	0.0257041	0.0196324	0.0175079	0.0168414	0.121479	0.0245707	0.0123244	0.0108089	0.00837402	0.00870364	0.0135453	0.0111123	0.0121278	0.00687732	0.0211887	0.0215356	0.0192195	0.0174942	0.0140853	0.0142867
2-Amino-1,3-octadecanediol	C18 H39 N O2	301.298	17.69	0.00162177	0.00138623	0.00202323	0.00161219	0.00178442	0.00196774	0.0353106	0.00300723	0.105638	0.0124655	0.0235703	0.0364639	0.0276636	0.0294841	0.0391283	0.0188041	0.0236223	0.00689141	0.00148395	0.00193868	0.0186666	0.020475	0.0212042	0.0205203
Mesalazine	C7 H7 N O3	153.043	4.691	0.0127894	0.00099401	0.0015765	0.0454119	0.00087307	0.00113016	0.000751917	0.00101177	0.000869802	0.02137	0.00162333	0.00165578	0.0790609	0.000814026	0.00324625	0.000948212	0.00105982	0.0874423	0.00131171	0.000885651	0.0429105	0.00116271	0.0392075	0.00120188
Cortisone	C21 H28 O5	360.194	9.717	0.000927146	0.00112393	0.000895207	0.000792066	0.000839312	0.00078748	0.000721718	0.000618975	0.00568185	0.000550596	0.0023119	0.00109569	0.0226854	0.0954935	0.0727609	0.128117	0.0853204	0.0875776	0.0129961	0.0179112	0.017858	0.0188799	0.0180945	0.0194272
Guanosine	C10 H13 N5 O5	283.091	4.375	0.0149767	0.0159016	0.00737567	0.0160153	0.00783507	0.0100609	0.000418024	0.00230157	0.00263772	0.0223093	0.0266851	0.00132051	0.0402984	0.00164484	0.0209551	0.00044605	0.000447962	0.0743863	0.000813585	0.00146068	0.0494251	0.000518988	0.0470959	0.00135504
AC-VAL-OH	C7 H13 N O3	159.089	7.06	0.0106189	0.00729001	0.00505189	0.0123115	0.0105214	0.00363281	0.00225236	0.00864764	0.00842472	0.00468436	0.0129191	0.00710132	0.00743827	0.0431956	0.0797434	0.0250699	0.0157261	0.0159915	0.0216383	0.0265254	0.0239787	0.0233432	0.0238464	0.0244542
Arachidonic acid	C20 H32 O2	304.24	26.562	0.00646158	0.00684219	0.00647729	0.0103803	0.0106083	0.00473369	0.00565077	0.00336979	0.121378	0.0115436	0.0219702	0.013562	0.00838913	0.0182174	0.0194532	0.00808625	0.0121084	0.00164298	0.0134712	0.0154978	0.0231107	0.0212217	0.00821591	0.0202246
Guanine	C5 H5 N5 O	151.049	4.37	0.0204142	0.0153941	0.00591302	0.016999	0.0064373	0.00177172	0.00112967	0.00153386	0.00501547	0.0278917	0.048233	0.00164541	0.0513875	0.000912892	0.0229613	0.000444964	0.000463053	0.0704123	0.00135541	0.0010236	0.0446218	0.000542011	0.0442177	0.00104958
Galactonic acid	C6 H12 O7	150.053	2.12	0.0103026	0.0183223	0.010768	0.0111186	0.0196137	0.013325	0.00931654	0.0180335	0.00276733	0.036292	0.0036638	0.00295713	0.0055874	0.00746748	0.00607163	0.00285278	0.00143199	0.00626234	0.0129893	0.0144636	0.0184793	0.020061	0.0211303	0.018512
Galactonic acid	C6 H12 O7	196.058	2.13	0.00984982	0.0176935	0.0100298	0.00974031	0.0188647	0.0125596	0.0095586	0.0181208	0.00248987	0.0365771	0.00375219	0.00298499	0.00536887	0.00702065	0.00542153	0.00277656	0.00110544	0.00587771	0.0132422	0.0147327	0.0187191	0.0204899	0.0214618	0.0185821
3-Methylbutanoic acid	C5 H10 O2	102.068	16.646	0.0077231	0.0192647	0.00760117	0.0203524	0.0291982	0.0207699	0.0169635	0.0106328	0.0188042	0.0118095	0.0210276	0.0264125	0.0166707	0.020767	0.0189388	0.0220098	0.0296088	0.0295696	0.0148017	0.0183298	0.0204199	0.0196165	0.0188773	0.0212337
β-Cortolone	C21 H34 O5	348.23	9.308	0.00119719	0.00081699	0.0017933	0.00817704	0.0032757	0.00206937	0.00624574	0.00251113	0.0363143	0.00041057	0.0565226	0.0193588	0.0271367	0.0679174	0.0569599	0.0569732	0.0776524	0.091048	0.0170187	0.0211395	0.0186918	0.0219377	0.0216567	0.0203596
Glutaric anhydride	C5 H6 O3	114.032	3.267	0.057082	0.00292117	0.0464451	0.0453068	0.00403661	0.0300391	0.0177172	0.00657245	0.0118415	0.0137248	0.00930048	0.0124827	0.00503873	0.00746704	0.00648263	0.00711204	0.00915496	0.00605563	0.0895136	0.0266576	0.00703578	0.00566956	0.00544018	0.00608434
Tyramine	C8 H11 N O	137.084	4.005	0.00265116	0.00341352	0.00266795	0.00289767	0.00385265	0.00216928	0.00185858	0.00265952	0.0029275	0.00257598	0.00198207	0.00170929	0.00285759	0.0132619	0.0105441	0.00452435	0.00322142	0.00350381	0.00340272	0.00203981	0.0217412	0.0184586	0.0210963	0.0242027
5-O-Phosphonatopentose	C5 H9 O8 P	228.004	2.388	0.00525879	0.0163781	0.0119258	0.0221749	0.025389	0.0104796	0.00576359	0.0169476	0.0141267	0.0183984	0.0141549	0.00968367	0.0108623	0.0149139	0.0186187	0.0137198	0.0137974	0.0123292	0.0194813	0.0163797	0.0267554	0.0195444	0.0186367	0.0239994
Adenine	C5 H5 N5	135.055	3.469	0.0388225	0.03578	0.0318005	0.0314081	0.0285466	0.0286522	0.0186929	0.0169826	0.015459	0.0156873	0.00099276	0.0142076	0.0119222	0.0113906	0.0111265	0.0116391	0.0118754	0.0113653	0.0427022	0.023138	0.0165992	0.0135676	0.0112653	0.00914222
Methylimidazoleacetic acid	C6 H8 N2 O2	140.059	2.351	0.00360276	0.00862541	0.00638718	0.0060956	0.0102469	0.00685765	0.00426194	0.00657527	0.0134006	0.00648462	0.0131006	0.00372307	0.027846	0.0718352	0.0884848	0.0525822	0.0190518	0.053529	0.0226977	0.0244027	0.0207998	0.0211451	0.0179174	0.0220923
Xanthine	C5 H4 N4 O2	152.033	5.789	0.0277081	0.00043365	0.0011738	0.119961	0.00145398	0.000448191	0.000373138	0.000940997	0.00144132	0.0590181	0.00112767	0.0016795	0.00742066	0.000710169	0.00100466	0.000701383	0.000698841	0.00886494	0.000720008	0.000815512	0.0403104	0.00094104	0.0395149	0.000999306
Muscimol	C4 H6 N2 O2	114.043	2.735	0.0130905	0.0140952	0.0065783	0.00540528	0.0156462	0.00153883	0.0108983	0.0362277	0.0363449	0.0103485	0.0140359	0.0155562	0.0119584	0.0286578	0.0313443	0.0167135	0.012814	0.0191095	0.0127337	0.0179732	0.0182324	0.024389	0.0174925	0.016371
trimethadione	C6 H9 N O3	143.058	2.254	0.066253	0.083504	0.00234848	0.00209397	0.00164179	0.00155001	0.0393486	0.0105265	0.0296988	0.00508972	0.0392648	0.0277009	0.0217334	0.0248369	0.0152254	0.0215701	0.0222125	0.030979	0.0155505	0.0537352	0.043464	0.0421451	0.00896024	0.0320345
(1S,3R,5E,7Z,14xi)-9,10-Secocholesta-5,7,10-triene-1,3,25-triol	C27 H44 O3	416.329	11.825	0.030142	0.0428962	0.0270366	0.00658604	0.0121183	0.00643873	0.00321535	0.00116707	0.00564306	0.00156713	0.00197531	0.00652416	0.00123722	0.00109229	0.0101647	0.00139293	0.00179078	0.00154816	0.158902	0.188645	0.00489105	0.00477665	0.000932089	0.000789657
(3alpha,7alpha,12alpha)-3,7,12,26-Tetrahydroxycholestan-27-yl hydrogen sulfate	C27 H48 O8 S	532.307	10.493	0.000944813	0.00161853	0.000884685	0.0002876	0.000410912	0.000321391	0.00249756	0.00310995	0.0109023	0.000919947	0.0117963	0.0117739	0.00613322	0.0156673	0.011383	0.0037961	0.00662174	0.0130801	0.00270476	0.00266413	0.0148173	0.0212301	0.0193208	0.0199272
(1S,3R,5E,7Z,14xi)-9,10-Secocholesta-5,7,10-triene-1,3,25-triol	C27 H44 O3	416.329	9.788	0.00169341	0.00176552	0.00155159	0.00150533	0.00146618	0.0014694	0.00161008	0.0013377	0.00265168	0.00115013	0.00183882	0.00391033	0.001427	0.00200139	0.00311812	0.00166674	0.00166406	0.00230366	0.0142746	0.0128008	0.0233911	0.0214453	0.0238226	0.0188422
gaboxadol	C6 H8 N2 O2	140.059	2.584	0.00282638	0.0106405	0.00218354	0.00400827	0.0114763	0.00232932	0.0111163	0.0195442	0.00943069	0.0126122	0.0171726	0.0111546	0.0317113	0.0178985	0.159355	0.00702256	0.00990959	0.0169367	0.0125291	0.0202442	0.0224746	0.0175227	0.0205048	0.0219145
OB4520000	C10 H9 N O	159.068	5.435	0.0160714	0.00030467	0.000285781	0.029102	0.000275995	0.000257726	0.000205337	0.000238679	0.000661297	0.0163931	0.000372209	0.0269359	0.0532152	0.000183351	0.000577365	0.000180865	0.000191777	0.0609776	0.000328685	0.000462528	0.0321757	0.000251303	0.0332258	0.0340951
Vorinostat	C14 H20 N2 O3	264.147	6.913	0.0111022	0.0129658	0.00605048	0.00926236	0.00735691	0.00838929	0.00926533	0.0134719	0.0249222	0.0119239	0.0264498	0.00812434	0.0142255	0.0272574	0.0298335	0.017339	0.00876973	0.0237508	0.0166213	0.0198983	0.0196525	0.0188104	0.0177047	0.0202753
DL-Stachydrine	C7 H13 N O2	143.095	2.415	0.00765229	0.021508	0.0142698	0.0238943	0.0102752	0.0127497	0.00100111	0.0281726	0.00679602	0.0160425	0.00321896	0.000884322	0.00204506	0.00669707	0.00682662	0.00781987	0.00978266	0.00254174	0.0162809	0.0155877	0.0182241	0.0188999	0.0180016	0.0180785
Xanthine	C5 H4 N4 O2	152.033	6.099	0.000353725	0.018377	0.0382107	0.00147252	0.054984	0.0251029	0.00833974	0.0413931	0.0230496	0.00100126	0.016984	0.0200634	0.000496184	0.0116655	0.0123277	0.00497717	0.000506403	0.00719009	0.028033	0.0345604	0.00111287	0.0339136	0.0320494	0.0344227
Trigonelline	C7 H7 N O2	137.048	2.249	0.0206865	0.0575188	0.036388	0.029287	0.0453076	0.00278347	0.00876123	0.0180481	0.00862935	0.0332343	0.0135325	0.0122007	0.00454019	0.0049241	0.00737931	0.00485472	0.00321918	0.00410182	0.0180719	0.0217033	0.015956	0.0158536	0.0133856	0.0165499
Tramadol	C16 H25 N O2	263.188	7.321	0.0302738	0.0170133	0.0111979	0.0271986	0.0270887	0.0191238	0.0187051	0.0173155	0.0178572	0.0142367	0.018435	0.0177211	0.0138887	0.0135621	0.00882272	0.019596	0.0135388	0.0165746	0.0179828	0.0192901	0.019462	0.0201106	0.01762	0.0188435
Taurochenodeoxycholic acid	C26 H45 N O6 S	499.297	9.121	0.0102345	0.0229632	0.00956234	0.0100491	0.0205682	0.00657602	0.00139582	0.00882349	0.0117147	0.00405744	0.00522748	0.0120071	0.00380036	0.00342595	0.0088843	0.0107315	0.00685708	0.00569644	0.0147214	0.0183992	0.019892	0.0174296	0.0166696	0.0187372
Guanine	C5 H5 N5 O	151.049	4.863	0.00190549	0.0543951	0.0181086	0.00144443	0.0370788	0.0481341	0.0734812	0.0455525	0.00214529	0.000869618	0.0972035	0.00218316	0.00242735	0.0920174	0.0554463	0.0585685	0.0666176	0.00149744	0.0582463	0.0631421	0.00115288	0.0652977	0.000881126	0.00109859
Pipecolic acid	C6 H11 N O2	129.079	2.717	0.00621937	0.0124657	0.00736971	0.0120482	0.0112288	0.0121457	0.00595326	0.00872127	0.0133799	0.0100715	0.0190297	0.00659322	0.0206965	0.0255064	0.0256249	0.0295765	0.0211305	0.0282246	0.0139347	0.0158192	0.0210103	0.0183662	0.0234953	0.0199707
(5ξ,9ξ)-17-Hydroxykaur-15-en-19-oic acid	C20 H30 O3	364.225	10.59	0.00176165	0.00194043	0.00108542	0.00173698	0.00115032	0.000873783	0.000762009	0.00224887	0.00508328	0.00076036	0.0209465	0.00182961	0.0454037	0.0759956	0.0772146	0.115375	0.0725975	0.136164	0.0132629	0.0180704	0.0179274	0.0173967	0.0177933	0.0203287
IN00287	C6 H4 O4	140.011	2.55	0.00679117	0.012905	0.00653688	0.0253194	0.0170872	0.0156696	0.0101893	0.0178601	0.0125713	0.0172276	0.00809371	0.013907	0.00746659	0.00935598	0.00617772	0.00724743	0.00898925	0.0118505	0.018422	0.0153731	0.0196849	0.0174863	0.016682	0.0178252
Xanthosine	C10 H12 N4 O6	284.076	5.782	0.029375	0.000658065	0.000708974	0.116379	0.000665115	0.000708395	0.000481387	0.000631613	0.000507148	0.0600955	0.000471799	0.000479539	0.00632933	0.00044585	0.000511753	0.000432581	0.000430213	0.00769103	0.000752776	0.000527362	0.0422547	0.000529462	0.0388126	0.000419291
lactide	C6 H8 O4	144.042	4.213	0.0205598	0.00285241	0.0340152	0.0339031	0.0531141	0.044906	0.00214675	0.0232386	0.00844522	0.0277112	0.0255758	0.00652812	0.00776265	0.0294167	0.0332499	0.0209442	0.0179929	0.0128891	0.00780312	0.00612153	0.00390074	0.00657658	0.00714493	0.00559009
Xanthosine	C10 H12 N4 O6	284.076	6.099	0.000535777	0.0172588	0.0413612	0.000633847	0.0564653	0.0246887	0.00766933	0.0385104	0.0224231	0.000450377	0.0174856	0.0189772	0.000311859	0.0106598	0.0122206	0.00416978	0.000476119	0.00620126	0.0274085	0.0330549	0.000438868	0.0337538	0.0312945	0.0365411
Hexanoylglycine	C8 H15 N O3	173.105	7.853	0.00722782	0.00897157	0.00971201	0.0219995	0.0314641	0.00674664	0.00276716	0.0140743	0.0083347	0.00965442	0.011705	0.00889796	0.0055423	0.0231106	0.0287946	0.0146599	0.021291	0.0125547	0.0133549	0.0203905	0.0181632	0.019614	0.0171947	0.0184254
N-methylethanolamine phosphate	C3 H10 N O4 P	155.035	2.181	0.00335778	0.00709779	0.00607988	0.019653	0.0105688	0.0053171	0.00551721	0.012061	0.0349801	0.00902035	0.057034	0.00869796	0.0343087	0.052519	0.0776397	0.0423232	0.0364472	0.0385308	0.0192936	0.0198503	0.016675	0.0201931	0.0252526	0.0143021
1-stearoyl-sn-glycero-3-phosphoethanolamine	C23 H48 N O7 P	481.317	22.582	0.000898964	0.0023829	0.00125307	0.00145077	0.00167096	0.00144215	0.0172694	0.0104677	0.067595	0.0275214	0.0124091	0.0157917	0.00644864	0.0108053	0.021444	0.015194	0.012168	0.00276272	0.00157617	0.0128792	0.0249911	0.0212025	0.0289063	0.0242712
gamma-Aminobutyric acid	C4 H9 N O2	103.064	2.2	0.0236254	0.0434295	0.00829362	0.0142514	0.0159794	0.0118458	0.0218954	0.0121372	0.0165512	0.0151632	0.0144194	0.0103223	0.0149372	0.0116339	0.0164276	0.0116331	0.00606087	0.0141227	0.0184233	0.0209454	0.0245336	0.0173899	0.0171998	0.0156345
2-Hydroxy-2-methylbutyric acid	C5 H10 O3	118.063	6.916	0.00411596	0.0123365	0.00429192	0.0085338	0.00656942	0.0036275	0.0124834	0.00666008	0.0489209	0.00415877	0.0496581	0.0262507	0.0270959	0.0490762	0.0446046	0.0755728	0.0631879	0.0418303	0.0204696	0.0199999	0.0215718	0.0209708	0.0184459	0.0207353
Pseudouridine	C9 H12 N2 O6	244.069	2.62	0.00152007	0.0044064	0.00416406	0.0047504	0.00715444	0.00544695	0.00538659	0.00610494	0.023667	0.00683728	0.0158153	0.00829838	0.034845	0.0894908	0.0876089	0.066326	0.0340222	0.0444175	0.016575	0.0180268	0.0214888	0.020347	0.0217237	0.0231402
Ethyl 2-amino-4-hydroxypyrimidine-5-carboxylate	C7 H9 N3 O3	183.065	19.743	0.00244252	0.0168136	0.00763165	0.0349297	0.0227982	0.00233696	0.00377254	0.0179549	0.0399951	0.0120307	0.00957898	0.0065597	0.00501403	0.0140601	0.0184517	0.00872108	0.0107881	0.00487116	0.040841	0.0143832	0.0199053	0.0141556	0.0148746	0.0215424
D-Sphingosine	C18 H37 N O2	299.282	17.481	0.0382387	0.0788107	0.0556079	0.0422717	0.0478424	0.0308599	0.00139029	0.0010516	0.00238636	0.000953259	0.0014367	0.0010897	0.000917416	0.00146937	0.0011487	0.000823479	0.000932548	0.000639175	0.147198	0.146744	0.00099142	0.000866423	0.000719705	0.000802287
trimethadione	C6 H9 N O3	143.058	6.171	0.0101964	0.0800143	0.00994835	0.00803308	0.00184655	0.000784532	0.00574409	0.00419649	0.00780988	0.00610171	0.00834707	0.00186913	0.00436509	0.0439275	0.0619772	0.0784943	0.04709	0.0259358	0.0158537	0.0215601	0.00533005	0.0270085	0.0152329	0.0274603
Xanthine	C5 H4 N4 O2	152.033	6.337	0.00898137	0.00370166	0.00154606	0.010077	0.00149035	0.0039021	0.00489072	0.00663037	0.0114987	0.00654082	0.00669265	0.0072821	0.00394986	0.0628454	0.0664133	0.0268135	0.0327351	0.00348283	0.0103413	0.00838884	0.00748417	0.00873132	0.00766548	0.0069631
Gly-Leu	C8 H16 N2 O3	188.116	6.674	0.0108688	0.00892888	0.00692535	0.00534845	0.0109288	0.00977095	0.0231646	0.0135763	0.0381494	0.0185968	0.0350004	0.0203665	0.0172813	0.0207426	0.0171091	0.0191084	0.00850267	0.0301339	0.0163623	0.0210444	0.0171102	0.0197579	0.0189271	0.0237309
2-(Hexopyranosyloxy)-2-methylbutanenitrile	C11 H19 N O6	261.121	3.133	0.00595432	0.0117621	0.00528622	0.028402	0.00488424	0.00862722	0.00307235	0.0323987	0.00546438	0.0191208	0.00254995	0.00225152	0.000746137	0.00103045	0.00221824	0.00105865	0.00102864	0.00101717	0.0156753	0.016568	0.0229409	0.0219691	0.0244142	0.025108
3,5-ditert-butyl-4-hydroxybenzaldehyde	C15 H22 O2	234.162	19.145	0.0158561	0.0176474	0.0143237	0.0189478	0.0193302	0.0206655	0.0181218	0.022592	0.0348887	0.0175555	0.0167334	0.018735	0.0186354	0.0156571	0.0161985	0.017096	0.0231112	0.0233465	0.0190758	0.0148495	0.016727	0.0235495	0.0166036	0.021027
N-Isovalerylglycine	C7 H13 N O3	159.089	7.142	0.011327	0.0131565	0.00826341	0.0231121	0.020759	0.00444833	0.0024987	0.0177498	0.00436636	0.00801082	0.00497157	0.00334652	0.00176818	0.00334025	0.00853633	0.00343314	0.00347346	0.00277833	0.015346	0.0344098	0.0296341	0.0322943	0.0329302	0.0343973
Coumarin	C9 H6 O2	146.037	3.808	0.000923952	0.00652944	0.00946448	0.00102426	0.0301065	0.0119896	0.0381127	0.0224797	0.06516	0.00133808	0.0385385	0.0752817	0.00189163	0.030713	0.0339168	0.0353996	0.0472821	0.0267205	0.0330004	0.0342085	0.033602	0.0337289	0.0350598	0.0346199
trimethadione	C6 H9 N O3	143.058	6.495	0.00577108	0.0060419	0.00225542	0.00248325	0.00522931	0.00187505	0.00150823	0.00329675	0.00355687	0.00474725	0.00663535	0.00215123	0.0274842	0.13077	0.172704	0.0728595	0.0369836	0.0427961	0.0209164	0.0164992	0.0151548	0.0173679	0.0171602	0.0276772
Hypotaurine	C2 H7 N O2 S	109.02	2.09	0.0256228	0.0368115	0.010307	0.00760074	0.00992548	0.00562084	0.00622762	0.0507694	0.00479561	0.0138362	0.00267045	0.00340265	0.00144202	0.00194456	0.00124468	0.00292856	0.00205885	0.00146029	0.0109473	0.0138873	0.0165584	0.0146435	0.0158783	0.0156381
demethylphylloquinone	C30 H44 O2	436.334	12.875	0.000842655	0.000848137	0.000766744	0.000765986	0.00071136	0.000751917	0.0295445	0.000645228	0.143013	0.000596045	0.0409911	0.0313597	0.039449	0.0620547	0.0712446	0.101622	0.0664241	0.0489399	0.0149462	0.0167519	0.0178458	0.0187139	0.0192394	0.0172818
Spermidine	C7 H19 N3	145.158	1.659	0.0194553	0.0183511	0.00866106	0.0133587	0.00931343	0.0162025	0.0487141	0.0148844	0.0213614	0.0187998	0.0217894	0.00899978	0.0246698	0.0127516	0.00576889	0.0131878	0.00921822	0.0412717	0.0264914	0.0221082	0.0194468	0.0171145	0.0170979	0.0166846
7-{2,6-Dimethyl-8-[(2-methylbutanoyl)oxy]-1,2,6,7,8,8a-hexahydro-1-naphthalenyl}-3,5-dihydroxyheptanoic acid	C24 H38 O6	422.267	10.808	0.00252933	0.00252001	0.00256283	0.00240056	0.00234112	0.0022242	0.00214794	0.00488812	0.00200025	0.00228965	0.00200038	0.00197101	0.00183761	0.00247678	0.00243535	0.00192194	0.00192168	0.00203995	0.0114226	0.0181985	0.0157655	0.02264	0.0191891	0.0126735
Gly-Leu	C8 H16 N2 O3	188.116	2.91	0.0166955	0.0167379	0.00579592	0.00270531	0.0101293	0.00829085	0.0359945	0.00846076	0.0421081	0.0216886	0.0334522	0.0141855	0.0400776	0.023986	0.0262587	0.0158928	0.00885026	0.0368534	0.0166155	0.0166927	0.0203179	0.0146938	0.0249975	0.017069
N-methylethanolamine phosphate	C3 H10 N O4 P	155.035	30.539	0.00251066	0.00232922	0.00243988	0.00237386	0.00242353	0.0023843	0.00310386	0.0160868	0.0201395	0.0152142	0.0259287	0.00502792	0.033893	0.0328247	0.0288286	0.0212111	0.0357879	0.0554308	0.00245175	0.00456037	0.00479778	0.0305676	0.0503115	0.0332517
L-(-)-Asparagine	C4 H8 N2 O3	132.053	2.698	0.00823689	0.0121422	0.00416474	0.00620722	0.0165748	0.00281759	0.0166157	0.0413921	0.0244291	0.0127185	0.0241529	0.0241964	0.0137035	0.0381799	0.0626531	0.0171241	0.0208405	0.0247212	0.0148245	0.0180247	0.0217689	0.0184542	0.022831	0.0222556
DL-Malic acid	C4 H6 O5	134.021	2.548	0.00644262	0.0157884	0.0094123	0.0158045	0.0160125	0.0318196	0.0248532	0.0169688	0.0162505	0.0157896	0.0225614	0.0144148	0.0167252	0.0174768	0.0196356	0.0083578	0.00788189	0.015062	0.0160641	0.0168084	0.0214657	0.0186401	0.0196424	0.0186485
2-Amino-1,3-octadecanediol	C18 H39 N O2	301.298	15.901	0.000535154	0.000580453	0.000778757	0.000418418	0.00036145	0.000331896	0.025242	0.0193872	0.035768	0.0270798	0.0225662	0.0250829	0.020499	0.0219782	0.0207461	0.0205933	0.0208095	0.0175942	0.000372158	0.00038772	0.0270624	0.0260101	0.024971	0.0261481
trimethadione	C6 H9 N O3	143.058	5.817	0.0573409	0.0303431	0.012666	0.00360803	0.00410899	0.0015205	0.011623	0.00215991	0.0270323	0.00374846	0.030895	0.0235603	0.0230921	0.0212588	0.0171249	0.0175911	0.0268213	0.0407086	0.029986	0.00679005	0.0275543	0.00953733	0.00911195	0.0112983
4-Hydroxybutyric acid (GHB)	C4 H8 O3	104.047	5.113	0.00877048	0.0152857	0.00421849	0.011431	0.0183855	0.00501965	0.0103627	0.0126094	0.0422066	0.00388133	0.0370752	0.0143326	0.0143749	0.0308362	0.0271986	0.0332608	0.0349139	0.0299578	0.0167071	0.0211545	0.0151366	0.0117342	0.0232479	0.0200219
3-SUCCINIMIDOPROPIONIC ACID	C7 H9 N O4	171.053	3.524	0.00919491	0.0230251	0.00304364	0.00539467	0.00804439	0.00414504	0.00475196	0.0135014	0.0164158	0.00703265	0.0130779	0.00622154	0.0877988	0.0178005	0.0653306	0.0723053	0.0422128	0.0258357	0.0163366	0.0182154	0.0198751	0.0200949	0.0208148	0.0225013
Indole	C8 H7 N	117.058	6.591	0.0098285	0.0114337	0.00997982	0.00964238	0.015678	0.0089589	0.0142615	0.0131303	0.0313924	0.0121969	0.0241405	0.0287815	0.0161703	0.0236754	0.0200796	0.0177065	0.0166829	0.0175895	0.0254392	0.0216061	0.0151986	0.0172852	0.0156909	0.0241888
7-{2,6-Dimethyl-8-[(2-methylbutanoyl)oxy]-1,2,6,7,8,8a-hexahydro-1-naphthalenyl}-3,5-dihydroxyheptanoic acid	C24 H38 O6	422.267	11.057	0.00173926	0.0016238	0.00140301	0.0012878	0.00139652	0.00129512	0.00106814	0.0014909	0.00108255	0.00109709	0.00128916	0.000928076	0.00098008	0.00103541	0.000943602	0.000976723	0.00102457	0.00104311	0.0124773	0.0178849	0.0199991	0.0166537	0.0171295	0.0223469
Aldosterone	C21 H28 O5	360.194	10.489	0.00250834	0.00220286	0.00241212	0.00222627	0.00187586	0.00194819	0.00184128	0.00190968	0.0234909	0.00166223	0.00685938	0.00167374	0.021014	0.100516	0.107459	0.0860389	0.0682156	0.0723907	0.0151341	0.0162104	0.0186839	0.0183884	0.0181573	0.0198018
1,3-Dicyclohexylurea	C13 H24 N2 O	224.189	12.839	0.0181689	0.0182053	0.0185431	0.0190137	0.0216605	0.0194466	0.0196604	0.0176619	0.0147362	0.0146667	0.0185182	0.0197	0.0173013	0.0197345	0.0169341	0.0189649	0.0188006	0.0190715	0.0214403	0.0192501	0.0188993	0.018507	0.0188088	0.0195961
Adenosine diphosphate (ADP)	C10 H15 N5 O10 P2	427.03	0.601	0.052631	0.0581719	0.0608303	0.074241	0.0599031	0.0318883	0.0135199	0.0128032	0.00997042	0.0106636	0.00844614	0.00885433	0.00494068	0.00459607	0.00448604	0.00305633	0.00414225	0.00315368	0.073107	0.0382032	0.0115423	0.0061343	0.00420535	0.003853
(5E,7E)-9,10-Secocholesta-5,7,10-triene-3,25-diol	C27 H44 O2	400.333	30.416	0.00699496	0.00642869	0.00616239	0.0065239	0.00752574	0.00627573	0.00432437	0.0101904	0.00252191	0.00762404	0.00203276	0.00181985	0.00196162	0.00150961	0.00225203	0.00163987	0.00163036	0.00151932	0.00773231	0.00807105	0.0178326	0.0190811	0.0155372	0.0207022
DEHYDROASCORBIC ACID	C6 H6 O6	174.016	2.396	0.0063784	0.0162201	0.0182031	0.0229096	0.0263978	0.0114424	0.00634338	0.0213218	0.0148702	0.0142163	0.0126587	0.0107406	0.00786845	0.0100103	0.011515	0.01122	0.00888771	0.00922093	0.0170497	0.0198249	0.0222045	0.0186023	0.018679	0.020328
2-Hydroxyvaleric acid	C5 H10 O3	118.063	7.088	0.00434002	0.00688586	0.00388379	0.00717247	0.00765438	0.00315645	0.0117728	0.00612269	0.102753	0.00312165	0.0615024	0.0197584	0.0213266	0.0398745	0.0359005	0.0419316	0.0667265	0.0318514	0.0160094	0.0308996	0.0216053	0.0226527	0.0229263	0.0184673
N-Tigloylglycine	C7 H11 N O3	157.074	6.951	0.00497071	0.00595343	0.00414797	0.0112384	0.0168837	0.00337689	0.00215006	0.0110729	0.00633077	0.00614485	0.00960598	0.00574516	0.0178389	0.0835121	0.146614	0.0451469	0.0245202	0.0272819	0.0156954	0.0191174	0.0189353	0.0199611	0.0205332	0.0201
2-Amino-1,3-octadecanediol	C18 H39 N O2	301.298	15.728	0.000556107	0.000646897	0.000786987	0.000488956	0.00047953	0.000582218	0.000584735	0.00100851	0.000615359	0.0396459	0.0330377	0.0367223	0.0300113	0.0321769	0.0303731	0.0301493	0.0304659	0.0257586	0.000498243	0.000408672	0.000911892	0.0380798	0.0365586	0.0382818
2-Amino-1,3,4-octadecanetriol	C18 H39 N O3	317.293	12.576	0.00237467	0.00325952	0.0382514	0.00202511	0.00209049	0.0243679	0.0160612	0.0128019	0.0442446	0.0228702	0.0145088	0.0174156	0.0184097	0.0241229	0.0321719	0.0149376	0.0228332	0.00983832	0.00236958	0.00266184	0.0281867	0.0202801	0.0203254	0.026463
Xanthosine	C10 H12 N4 O6	284.075	6.339	0.00338831	0.0422063	0.00311651	0.00839173	0.00569334	0.00123561	0.00407904	0.00686819	0.0191978	0.00734414	0.0116872	0.0126227	0.00504826	0.0107215	0.0314429	0.0146077	0.0226844	0.00502289	0.0098509	0.0113282	0.00971342	0.0852484	0.0103436	0.0118705
Vigabatrin	C6 H11 N O2	129.079	2.488	0.00670003	0.00982301	0.0078507	0.0853774	0.00920315	0.00975463	0.00347621	0.0130978	0.00553946	0.00963283	0.00521646	0.00373584	0.00457189	0.00447714	0.00417151	0.00427162	0.00384373	0.00495503	0.00746056	0.0121813	0.0145121	0.0132665	0.0112794	0.0142572
trimethadione	C6 H9 N O3	143.058	5.555	0.0118618	0.0388293	0.0140054	0.0194084	0.00546653	0.00132888	0.0154564	0.00271843	0.0337865	0.0122694	0.0386142	0.0292542	0.0152999	0.00779863	0.00965714	0.00746685	0.0073384	0.0241032	0.032267	0.0083468	0.0104309	0.0119356	0.0109386	0.0138881
Uridine monophosphate (UMP)	C9 H13 N2 O9 P	324.036	2.43	0.0140863	0.0250153	0.0138824	0.0117501	0.0245919	0.0199032	0.0213231	0.0142101	0.01501	0.0266058	0.012193	0.00426453	0.023448	0.0136196	0.00446806	0.0149011	0.00954188	0.0285584	0.0157	0.0180004	0.020187	0.0189135	0.0210102	0.0223931
3-Methoxycinnamic acid	C10 H10 O3	160.052	25.871	0.00982395	0.00982071	0.00926784	0.0124498	0.00772713	0.00957891	0.0139413	0.0258957	0.0231498	0.0172119	0.0282157	0.0188723	0.0144531	0.0207957	0.0235103	0.0206574	0.0197105	0.0316861	0.00978743	0.0129992	0.0170176	0.0296736	0.0207565	0.0209848
(+)-Nootkatone	C15 H22 O	218.167	10.402	0.0183279	0.0217937	0.0165468	0.0232036	0.0229996	0.0252414	0.0214129	0.0229666	0.0179454	0.0199624	0.0179179	0.0212834	0.0188233	0.0147937	0.0146022	0.0176992	0.018435	0.0183746	0.0182151	0.021794	0.018352	0.0177245	0.020168	0.0155312
N-Acetyl-D-alloisoleucine	C8 H15 N O3	173.105	7.512	0.0123699	0.0140751	0.011494	0.0334552	0.0433883	0.00982964	0.00311164	0.0211433	0.00799052	0.0130148	0.0119361	0.00621432	0.00572765	0.00961796	0.00914005	0.00479119	0.00515139	0.00707917	0.0153787	0.0212117	0.0184476	0.0203552	0.0183522	0.0180042
Triethanolamine	C6 H15 N O3	149.105	2.049	0.0180678	0.00871097	0.0299532	0.0310654	0.151859	0.122504	0.00477986	0.00569379	0.00833277	0.00635961	0.00552763	0.00569375	0.0156537	0.0080141	0.00726663	0.0251294	0.0193887	0.00828258	0.0147141	0.0161766	0.0194013	0.0180774	0.0194064	0.0182241
2-Amino-1,3-octadecanediol	C18 H39 N O2	301.298	16.266	0.0338692	0.0360836	0.0403774	0.0435513	0.0404183	0.0330105	0.00952799	0.00803122	0.0099774	0.0108324	0.00900353	0.0134206	0.0128338	0.0122157	0.0142693	0.0125573	0.0120306	0.0123918	0.0374054	0.0437789	0.00923681	0.0139864	0.0127794	0.0140775
2-Amino-1,3,4-octadecanetriol	C18 H39 N O3	317.293	12.456	0.0027863	0.0026559	0.00304044	0.00286412	0.00278983	0.00318507	0.0190663	0.0167737	0.0500281	0.0281253	0.017854	0.0209703	0.0208161	0.0272762	0.0363773	0.0180965	0.0258179	0.00572686	0.00305843	0.00246986	0.0318712	0.0246104	0.0229823	0.0299221
3-Hydroxy-3-methylglutaric acid	C6 H10 O5	162.053	4.217	0.00901814	0.00978965	0.00292061	0.00965294	0.00862886	0.00268301	0.0068357	0.00667366	0.0314923	0.00422269	0.0394036	0.0173761	0.0233904	0.0971472	0.089963	0.0668813	0.0508896	0.0425175	0.01389	0.0162735	0.0191003	0.018709	0.016124	0.0203916
(+)-Nootkatone	C15 H22 O	218.167	10.278	0.000825779	0.000925465	0.000798491	0.000775809	0.000879371	0.000961057	0.0263344	0.0282452	0.02207	0.0245505	0.0220361	0.0261751	0.0231496	0.0181938	0.0179583	0.0217671	0.022672	0.0225977	0.000854932	0.026803	0.02257	0.0217982	0.0248034	0.0193653
Elaidic acid	C18 H34 O2	282.255	29.128	0.0114312	0.0126238	0.0114298	0.0149293	0.0131007	0.0138503	0.0132307	0.00550269	0.0518877	0.0153297	0.0153854	0.0355158	0.00715369	0.024438	0.0131344	0.0114346	0.0159018	0.00645181	0.0130671	0.0159463	0.0183288	0.0146158	0.0188681	0.01514
Bilirubin	C33 H36 N4 O6	584.263	29.89	0.0144692	0.0131447	0.0124728	0.0139091	0.013876	0.0124618	0.00831953	0.00580798	0.25708	0.00471793	0.012858	0.00706883	0.0161025	0.0242931	0.0505479	0.0379229	0.0433675	0.00402361	0.0129125	0.0115932	0.00765306	0.00822671	0.0126932	0.0142279
2-(Hexopyranosyloxy)-2-methylbutanenitrile	C11 H19 N O6	261.121	2.954	0.00911156	0.0179989	0.00808921	0.0333974	0.0039029	0.00251979	0.00470145	0.049578	0.00836184	0.0292594	0.00390204	0.00344538	0.00116184	0.00208111	0.00339444	0.0016401	0.00139514	0.00140764	0.00294938	0.00263431	0.00478007	0.00321592	0.00387688	0.00329109
D-α-Hydroxyglutaric acid	C5 H8 O5	148.037	2.864	0.00367204	0.00558273	0.0128439	0.0154558	0.0239545	0.00649616	0.0110848	0.0198721	0.00954867	0.0217817	0.0414234	0.0152541	0.018531	0.015513	0.010081	0.00849016	0.00537192	0.0455353	0.0196595	0.00914264	0.0120468	0.0238218	0.0290789	0.0365498
Aldosterone	C21 H28 O5	360.194	9.322	0.00434607	0.00785115	0.00124494	0.00266975	0.00132457	0.00122781	0.00108184	0.00113374	0.00355494	0.00142519	0.00153342	0.0011201	0.0172129	0.138648	0.180486	0.0656587	0.0338391	0.0439951	0.014684	0.0193709	0.017626	0.0188283	0.0200266	0.0205957
pentahomomethionine	C10 H21 N O2 S	219.129	7.8	0.00103198	0.00138173	0.00231377	0.00422506	0.011626	0.00411506	0.00295517	0.00277785	0.0169906	0.00392822	0.0117988	0.00724948	0.0404776	0.109812	0.12352	0.0978658	0.0537929	0.0686135	0.0165261	0.019563	0.0203086	0.0202883	0.0184001	0.0218477
Corticosterone	C21 H30 O4	346.214	8.968	0.0175294	0.0330486	0.00181449	0.010011	0.00458776	0.00136061	0.00397488	0.00375147	0.0270863	0.00176029	0.0293844	0.0124785	0.0220872	0.0815095	0.0944468	0.0454969	0.0445279	0.0374107	0.0169112	0.0186947	0.0231635	0.0178379	0.0190935	0.0223651
Thiamine	C12 H16 N4 O S	264.104	2.043	0.00821574	0.012815	0.0242189	0.0234002	0.0253613	0.0172731	0.00745378	0.0243358	0.00968595	0.0345141	0.00827338	0.00944165	0.00469428	0.00581207	0.00450084	0.008154	0.00588837	0.00487391	0.0116411	0.0160205	0.0195361	0.0169494	0.0175784	0.0172966
Glutaric anhydride	C5 H6 O3	114.032	6.237	0.00716276	0.0607114	0.0351009	0.0377482	0.0115029	0.0039701	0.0131752	0.0149584	0.0166204	0.0107047	0.0246041	0.00620878	0.0071392	0.0177264	0.0129089	0.0114122	0.0136573	0.0105979	0.0730845	0.00674068	0.00713237	0.00771406	0.00607631	0.00908902
Styrene	C8 H8	104.063	20.275	0.0314398	0.109123	0.158424	0.0349323	0.00695765	0.00954492	0.00350572	0.00841501	0.0308729	0.00234462	0.0020131	0.00316384	0.0114665	0.0144094	0.0433605	0.0179714	0.0151768	0.00727165	0.0150905	0.0127987	0.0214629	0.0182966	0.0183129	0.0163604
demethylphylloquinone	C30 H44 O2	436.334	15.66	0.00205553	0.00228373	0.00252505	0.00248664	0.00213238	0.0021094	0.0146256	0.00133413	0.191415	0.00150058	0.0184218	0.0109579	0.0203035	0.0426635	0.0543	0.0614522	0.0346186	0.015366	0.0097806	0.0138512	0.0165289	0.016265	0.0149869	0.0154626
Glycocholic acid	C26 H43 N O6	465.309	10.731	0.00104681	0.00306609	0.00141178	0.000695395	0.00103145	0.000616096	0.00722529	0.00472533	0.0225072	0.00102312	0.0151489	0.0265984	0.00904	0.0234768	0.0443765	0.00517591	0.0071215	0.012468	0.0157786	0.0200819	0.0175249	0.0189534	0.020203	0.0212773
D-α-Hydroxyglutaric acid	C5 H8 O5	148.037	3.006	0.00230028	0.00609607	0.00564321	0.00875458	0.0102152	0.00791731	0.00586008	0.0105145	0.0111283	0.0276924	0.0223171	0.0102731	0.0245415	0.0129517	0.0125612	0.00842352	0.00580609	0.0244157	0.0102593	0.0128925	0.0155272	0.013495	0.0396434	0.0468244
Phenethylamine	C8 H11 N	121.089	6.628	0.0169704	0.0209066	0.0140915	0.018422	0.0123733	0.0222913	0.0199408	0.0174533	0.0138108	0.016693	0.017656	0.0185369	0.0141263	0.0114101	0.0127091	0.0154673	0.0167559	0.0145076	0.0172535	0.0145573	0.0182103	0.0140258	0.0127081	0.0226658
(5R)-5-[(1S)-1,2-Dihydroxyethyl]-3-hydroxy-4-[(2-oxotetradecyl)oxy]-2(5H)-furanone	C20 H34 O7	386.231	15.44	0.0103127	0.0178213	0.0611468	0.0961263	0.376346	0.0271281	0.000745505	0.00101381	0.000782302	0.0136769	0.000655624	0.000606808	0.000573148	0.00269077	0.00273534	0.000935354	0.000826184	0.000588467	0.0136497	0.0172364	0.0167211	0.016621	0.0157165	0.0154494
1-stearoyl-sn-glycero-3-phosphoethanolamine	C23 H48 N O7 P	481.317	22.274	0.045092	0.117153	0.0727177	0.0889521	0.0976672	0.0661773	0.00358196	0.000825072	0.00701616	0.00364944	0.00244302	0.00225999	0.000656144	0.00155539	0.00102277	0.000642833	0.0011211	0.000628872	0.0640345	0.0201614	0.00175353	0.00662149	0.000896477	0.000706614
3-Hydroxy-3-methylglutaric acid	C6 H10 O5	162.053	4.626	0.00792245	0.0235111	0.00324527	0.00926217	0.0167656	0.0146014	0.0115504	0.00835037	0.0537755	0.005725	0.0519375	0.0273491	0.00937547	0.0559171	0.031802	0.0492688	0.0474053	0.0487437	0.0146609	0.0171564	0.0243563	0.0194801	0.0216757	0.0201652
Diethylpyrocarbonate	C6 H10 O5	162.053	9.496	0.0220823	0.0352281	0.0269881	0.030831	0.0369761	0.0307903	0.00951886	0.0187943	0.000419546	0.0260866	0.00801736	0.00562054	0.00613717	0.00559102	0.00492116	0.00590984	0.00361457	0.00431554	0.0270237	0.0203761	0.0196764	0.017217	0.012974	0.0143537
2-Hydroxycaproic acid	C6 H12 O3	132.079	7.514	0.00496324	0.00642713	0.00290334	0.00555556	0.00400945	0.0021591	0.0111758	0.00502852	0.0488565	0.00322275	0.0567065	0.0225132	0.0257872	0.0468092	0.0674356	0.0820205	0.0708322	0.0607532	0.0166459	0.0209462	0.0222171	0.0191956	0.0232875	0.0209528
(1'R,2S,4'S,5S,6R,8'R,10'E,12'S,13'S,14'E,16'E,20'R,21'R,24'S)-12',21',24'-Trihydroxy-6-isopropyl-5,11',13',22'-tetramethyl-5,6-dihydro-2'H-spiro[pyran-2,6'-[3,7,19]trioxatetracyclo[15.6.1.1~4,8~.0~20 ,24~]pentacosa[10,14,16,22]tetraen]-2'-one	C33 H46 O8	570.317	13.874	0.000522622	0.000563129	0.000527694	0.000520514	0.000505268	0.000488028	0.00455679	0.000392896	0.142784	0.000322923	0.0269854	0.0103431	0.0527593	0.0231236	0.0594805	0.118588	0.196649	0.0222082	0.011222	0.0131834	0.0138717	0.0138904	0.0210335	0.0189256
(3alpha,7alpha,12alpha)-3,7,12,26-Tetrahydroxycholestan-27-yl hydrogen sulfate	C27 H48 O8 S	532.308	9.567	0.000769955	0.0131947	0.00265389	0.00142112	0.00376706	0.000891263	0.00137089	0.00549408	0.00641536	0.0029933	0.00697411	0.00948013	0.00622838	0.00900213	0.00832291	0.00548748	0.00405083	0.0046243	0.0905664	0.0820541	0.00159751	0.0188614	0.00172495	0.0117974
Gly-Leu	C8 H16 N2 O3	188.116	6.365	0.0265649	0.0160208	0.00623749	0.00264482	0.00974449	0.00550518	0.0392075	0.0103664	0.0554766	0.0203746	0.0404666	0.0166852	0.000553094	0.0390422	0.0309253	0.0317783	0.012203	0.0572792	0.0236643	0.0209661	0.0235058	0.0248292	0.0217521	0.0270134
N-methylethanolamine phosphate	C3 H10 N O4 P	155.035	30.222	0.00266632	0.00286886	0.00271018	0.00260821	0.00311856	0.00280512	0.0118797	0.0195007	0.016821	0.0229476	0.0642643	0.0165172	0.0400486	0.0304259	0.0556887	0.0301999	0.0338229	0.0227432	0.0047901	0.00375814	0.0254947	0.0208636	0.0247185	0.0224027
4-Anisic acid	C8 H8 O3	152.047	8.772	0.0155293	0.0121588	0.0226529	0.0757333	0.127375	0.0506593	0.0116727	0.0145804	0.023762	0.0106573	0.00908113	0.0102259	0.00966218	0.0107236	0.00881427	0.00781077	0.00890474	0.0139214	0.0137737	0.0187714	0.0166032	0.0181775	0.0158962	0.0150101
UP0791000	C5 H4 N4 O	136.038	6.573	0.0105357	0.0181401	0.00756632	0.0244569	0.0223918	0.00896203	0.00632291	0.038686	0.0236538	0.0132054	0.0171962	0.012323	0.00645706	0.01132	0.0148865	0.00664548	0.0128502	0.00946648	0.0171303	0.0162731	0.0167243	0.016783	0.0140399	0.0171857
Palmitoyl ethanolamide	C18 H37 N O2	299.282	24.721	0.00632227	0.00751429	0.00773888	0.0121589	0.0180488	0.00744093	0.0143759	0.0125557	0.0837314	0.0164982	0.0188397	0.0292052	0.0117555	0.0140642	0.023693	0.0143279	0.0187363	0.00401708	0.012462	0.0165272	0.0236324	0.018635	0.0197355	0.0183502
Nor-9-carboxy-δ9-THC	C21 H28 O4	344.199	10.259	0.00214676	0.00467343	0.00150112	0.00847292	0.00204739	0.00256763	0.00295394	0.00470779	0.036267	0.00091924	0.0879648	0.0250629	0.0071513	0.0652826	0.0207182	0.036945	0.0605442	0.0697828	0.0157308	0.0181284	0.0201686	0.0211712	0.0206936	0.0221906
Octahydro-1,2,8-indolizinetriol	C8 H15 N O3	173.105	7.739	0.00955748	0.0118209	0.00949752	0.0176178	0.115089	0.00804763	0.00507205	0.0187426	0.00880232	0.0129574	0.0174571	0.00829092	0.00583276	0.0055449	0.0179804	0.00859836	0.00580428	0.0102904	0.018559	0.014759	0.0191615	0.0164099	0.0155212	0.0184735
Diethylpyrocarbonate	C6 H10 O5	162.053	2.118	0.0227544	0.0343659	0.0410259	0.0418028	0.0450366	0.0372274	0.00369571	0.0144583	0.00182741	0.0316568	0.00287513	0.0029389	0.00210642	0.00239075	0.00191729	0.00302726	0.00178998	0.00178366	0.0149743	0.0131914	0.0132358	0.0117655	0.0134455	0.0128644
Kynurenic acid	C10 H7 N O3	189.042	21.036	0.00538907	0.00735319	0.00716148	0.00635178	0.00829529	0.0105769	0.0214356	0.0207761	0.021433	0.0202082	0.0260348	0.0239396	0.0237693	0.0219156	0.0247392	0.0186213	0.0224302	0.0260184	0.00483402	0.0105465	0.0223751	0.0224178	0.0247772	0.0267989
2-Arachidonoyl glycerol	C23 H38 O4	378.276	24.444	0.00403443	0.00445442	0.00597876	0.0164148	0.0133925	0.00436538	0.00629431	0.00941203	0.0667522	0.0101414	0.0146658	0.0246581	0.0108448	0.0150625	0.0210833	0.0109485	0.0129356	0.00235269	0.0135917	0.0135898	0.0206333	0.0202987	0.0203644	0.0207054
(E)-4-Methoxycinnamic acid	C10 H10 O3	178.063	25.866	0.00802867	0.0103977	0.00862679	0.00913348	0.00966228	0.00875861	0.0131371	0.0229141	0.0174768	0.0275353	0.016748	0.0328438	0.019644	0.0194245	0.0197852	0.0195712	0.0206057	0.0230548	0.00903019	0.0155454	0.018653	0.0279536	0.0207432	0.0259915
DL-Lysine	C6 H14 N2 O2	146.106	1.871	0.0283779	0.0101811	0.00561757	0.0050569	0.0111529	0.00822638	0.0313907	0.00819923	0.0187535	0.0175747	0.0252501	0.0118098	0.06827	0.0202633	0.0218228	0.0190171	0.0181304	0.033191	0.0187128	0.0180493	0.021807	0.0185022	0.0211866	0.0193885
Boc-Asn-Oh	C9 H16 N2 O5	232.106	3.289	0.00223687	0.00682911	0.00221983	0.0029932	0.00716899	0.00295363	0.0300931	0.00561124	0.0489141	0.0113946	0.0357869	0.0355077	0.0525409	0.0622846	0.0618537	0.0184263	0.0106948	0.0479676	0.0171105	0.0209001	0.0209434	0.0196624	0.0202645	0.020876
Piracetam	C6 H10 N2 O2	142.074	6.418	0.0551286	0.0478249	0.0418685	0.0327951	0.035781	0.0312383	0.0136324	0.00916576	0.00830238	0.00800537	0.00755984	0.00765743	0.00527164	0.00539184	0.0047669	0.00483299	0.00460075	0.00387101	0.0790333	0.0353635	0.024854	0.00673527	0.00428952	0.00377281
lactide	C6 H8 O4	144.042	2.132	0.0243763	0.026673	0.0394113	0.065902	0.0749978	0.038494	0.00268249	0.0124714	0.00421695	0.0295737	0.00676646	0.00634788	0.00588028	0.00138293	0.00337592	0.00203482	0.00421197	0.00380597	0.00973607	0.0121393	0.0120018	0.0088394	0.0121862	0.0105367
Acetylhistamine	C7 H11 N3 O	153.09	2.585	0.000937794	0.0059575	0.0032846	0.00622555	0.00492412	0.00504444	0.000431477	0.0204611	0.00151596	0.00729052	0.00188186	0.0016329	0.0176353	0.024073	0.0200444	0.00801209	0.00515879	0.01401	0.0143845	0.0154946	0.0201716	0.0183535	0.0196583	0.0171938
Gly-Leu	C8 H16 N2 O3	188.116	4.07	0.00778543	0.0134089	0.00941916	0.0101174	0.0189481	0.0123519	0.025568	0.0177224	0.0376504	0.0197998	0.0282917	0.0144068	0.0269876	0.0193637	0.0232221	0.0170802	0.0123751	0.029312	0.0189219	0.017652	0.0206331	0.0193225	0.0190971	0.0213593
D-(+)-Galactose	C6 H12 O6	180.063	2.312	0.0371158	0.00779431	0.0476063	0.0338945	0.0486944	0.00656387	0.00455393	0.0158374	0.00340778	0.0442017	0.00530727	0.00272033	0.00362079	0.00472239	0.00428689	0.0201892	0.00238327	0.00266982	0.00327671	0.00574141	0.0200289	0.0166339	0.0188398	0.0228692
Gly-Leu	C8 H16 N2 O3	188.116	6.158	0.0402165	0.00337515	0.00151792	0.00488803	0.00343766	0.00130894	0.00202974	0.00149596	0.00125093	0.0336351	0.00197046	0.0260541	0.0703548	0.00114823	0.00202198	0.0011872	0.00381224	0.0904515	0.00642829	0.00201025	0.0384503	0.00122678	0.0343494	0.00181396
Safingol	C18 H39 N O2	301.298	18.077	0.0265725	0.049455	0.0260114	0.0313254	0.039597	0.0135348	0.00875409	0.00791463	0.0100881	0.00882347	0.00868856	0.0105047	0.00934975	0.00953324	0.00984036	0.00975913	0.00812085	0.00818472	0.0738418	0.106399	0.00937576	0.0107034	0.00792058	0.00897996
Metirosine	C10 H13 N O3	195.089	15.718	0.0154957	0.0154291	0.0126969	0.0138161	0.0149003	0.0146935	0.0170396	0.01676	0.017622	0.01869	0.0138589	0.0160706	0.0214347	0.0173547	0.0123397	0.0174625	0.0173243	0.0184574	0.0190835	0.0169626	0.0192222	0.0125744	0.0202396	0.0188034
demethylphylloquinone	C30 H44 O2	436.333	16.913	0.00400326	0.00429638	0.00495305	0.00441788	0.00457454	0.00465588	0.0144623	0.00228112	0.249413	0.00213574	0.0302612	0.0193197	0.0427518	0.0168562	0.0213945	0.0301871	0.0475667	0.00848942	0.00466879	0.0114665	0.0160611	0.0142291	0.0102878	0.0133937
Indole	C8 H7 N	117.058	6.771	0.00888127	0.0100803	0.00508516	0.0136226	0.0246992	0.00889056	0.0118897	0.0130056	0.0323305	0.0107644	0.0171647	0.0324752	0.0109886	0.0166624	0.011854	0.0159282	0.0151278	0.0182333	0.0233606	0.0236673	0.0227161	0.0154893	0.0175844	0.0141378
(5E,7E)-9,10-Secocholesta-5,7,10-trien-3-ol	C27 H44 O	384.339	29.453	0.0231711	0.0250844	0.0215044	0.0250748	0.0230561	0.0218818	0.0147787	0.00974549	0.303913	0.00879818	0.00739498	0.00835574	0.00783222	0.0065698	0.00833306	0.00626206	0.00659441	0.00598851	0.0210407	0.0207073	0.0100012	0.00780465	0.00633532	0.0048505
MFCD00079175	C20 H26 O5	346.178	7.988	0.00128962	0.00112222	0.00132339	0.00368848	0.00139004	0.00147462	0.000923769	0.00203528	0.00405825	0.000937772	0.00579644	0.00101475	0.0140948	0.0677915	0.0943645	0.0967843	0.0475655	0.0785161	0.0146004	0.0190019	0.0181009	0.0185854	0.0184453	0.0206582
geroquinol	C16 H22 O2	246.161	17.882	0.00893063	0.00949705	0.00924532	0.00944405	0.00956356	0.0106264	0.0305151	0.00849943	0.374151	0.00433154	0.0204339	0.0131606	0.0253983	0.0154077	0.0253653	0.0181506	0.0110127	0.00976833	0.00997214	0.01749	0.0110098	0.0051718	0.0147306	0.00764102
meprobamate	C9 H18 N2 O4	218.126	3.78	0.0183025	0.0146114	0.00542972	0.00406268	0.0070111	0.00567712	0.0416248	0.0089815	0.0508492	0.0263065	0.0351077	0.0121668	0.0319599	0.0300682	0.0230174	0.0216149	0.00836708	0.0305597	0.0175469	0.0200786	0.0216133	0.0202794	0.0194846	0.0223439
(2E,4E,6E,8E,10E,12E)-2,4,6,8,10,12-Docosahexaenoic acid	C22 H32 O2	328.241	26.018	0.00610862	0.0134579	0.00642622	0.0206893	0.00963471	0.0031527	0.00612749	0.0045396	0.124064	0.0162804	0.022081	0.013796	0.0124556	0.023564	0.022577	0.0142136	0.0189161	0.0013096	0.00928952	0.0167843	0.0180375	0.021891	0.0241842	0.0247142
Safingol	C18 H39 N O2	301.298	18.251	0.0315737	0.0587629	0.0304007	0.0372211	0.0470495	0.0160821	0.00933938	0.00948404	0.0101825	0.0101634	0.00928874	0.0108208	0.0106391	0.0104659	0.0108821	0.0100618	0.00894294	0.00920672	0.0877395	0.0116993	0.00956653	0.00992597	0.0105799	0.00940344
Z-ORN-OH	C13 H18 N2 O4	266.126	6.767	0.0105213	0.00864871	0.00835835	0.00582758	0.0101382	0.00997302	0.02215	0.0173376	0.0318583	0.0227172	0.0365488	0.0183248	0.0180701	0.0210075	0.0262431	0.020636	0.00906141	0.0321184	0.0201201	0.021129	0.0179809	0.0188701	0.0159365	0.0223269
4720936	C30 H46 O2	438.349	25.382	0.0165941	0.0174137	0.0180308	0.0181672	0.0166928	0.0184676	0.00706665	0.00534689	0.162367	0.00434464	0.00442432	0.00403873	0.0325395	0.0247004	0.0101489	0.0331684	0.0271704	0.00290476	0.0168785	0.0129081	0.01159	0.0180558	0.0191081	0.0204593
Cytosine	C4 H5 N3 O	111.044	2.489	0.00446697	0.0205303	0.00380881	0.00628482	0.0208929	0.0129832	0.0382578	0.0137579	0.0467139	0.0112608	0.0486321	0.0364783	0.0256913	0.0180396	0.0352672	0.0279111	0.0357322	0.0423017	0.0282418	0.0251204	0.0167677	0.020525	0.017976	0.0200843
N-Acetyl-L-phenylalanine	C11 H13 N O3	207.089	7.727	0.00978144	0.0129943	0.00863199	0.021169	0.0323084	0.00878171	0.0050322	0.0124903	0.0159503	0.00896504	0.0176744	0.00942142	0.017915	0.0331562	0.0419753	0.0721264	0.0565881	0.0295328	0.0159284	0.0194227	0.0209801	0.0199427	0.0174299	0.021946
6-Methyl-3-[(5-phenyl-2-pentanyl)oxy]-5,6,6a,7,8,9,10,10a-octahydro-1,9-phenanthridinediol	C25 H33 N O3	395.245	28.911	0.0244044	0.0236973	0.0235169	0.0229629	0.0237619	0.0239775	0.014214	0.0105907	0.349148	0.00763685	0.00704187	0.00691232	0.00660027	0.00646221	0.00704003	0.00605746	0.00688015	0.00585895	0.0240159	0.0235503	0.00931628	0.0063916	0.00576776	0.00474902
Gly-Leu	C8 H16 N2 O3	188.116	4.208	0.00907364	0.0154276	0.0110342	0.0118698	0.0222144	0.0144196	0.0297583	0.0208996	0.0440986	0.0232951	0.0329825	0.0168705	0.031587	0.0226539	0.0274071	0.0200988	0.0145517	0.0342774	0.0220806	0.0206729	0.0242162	0.0227288	0.0225805	0.0252086
meprobamate	C9 H18 N2 O4	218.127	2.699	0.0180543	0.0106663	0.00235265	0.00451745	0.00312902	0.00669905	0.0343032	0.0100569	0.0376248	0.0266218	0.0315887	0.0137603	0.0368657	0.0213963	0.020914	0.016377	0.00650391	0.0413069	0.0153595	0.0175788	0.0245539	0.0196985	0.02222	0.0219484
N-Isobutyrylglycine	C6 H11 N O3	145.074	6.619	0.00438136	0.00849081	0.0112742	0.0234413	0.0238055	0.00662065	0.00143023	0.0192492	0.00368271	0.0087185	0.0073377	0.00321027	0.0043532	0.0206866	0.0262426	0.0145593	0.0102837	0.00788464	0.0163309	0.0166448	0.0170959	0.0216123	0.0148238	0.0182513
NITRO-1H-IMIDAZOLE	C3 H3 N3 O2	113.023	2.535	0.00437205	0.00415413	0.00369956	0.00507902	0.00396568	0.00398621	0.00416913	0.00410741	0.0175	0.00705926	0.0173175	0.00974134	0.0400126	0.129209	0.104566	0.0571974	0.0445773	0.0405552	0.017296	0.0182344	0.0167374	0.0152046	0.0210793	0.0152748
Boc-Asn-Oh	C9 H16 N2 O5	232.106	3.951	0.00356399	0.00435606	0.0029846	0.00364007	0.00309783	0.00272735	0.175444	0.00314271	0.0719517	0.00349254	0.075382	0.0322243	0.0822057	0.0219305	0.0143453	0.00828733	0.00672424	0.0205752	0.0158567	0.0187381	0.0191017	0.0183562	0.0193263	0.0209211
Thymine	C5 H6 N2 O2	126.043	6.534	0.00205676	0.00570759	0.00694408	0.00872452	0.0157748	0.00376431	0.0150903	0.0212381	0.0391243	0.00553699	0.0464492	0.0376893	0.0291589	0.0309348	0.0312408	0.0441224	0.0502965	0.0372792	0.0196851	0.0204008	0.0186885	0.021461	0.0169583	0.0193862
WAY-100,635	C25 H34 N4 O2	422.267	9.273	0.003581	0.00365681	0.00355379	0.00349459	0.00406053	0.00328455	0.00315296	0.00774506	0.00391209	0.00314781	0.00369112	0.00450138	0.00345662	0.0046713	0.00536106	0.00405441	0.00336335	0.00430515	0.0137273	0.016746	0.014555	0.0138459	0.0159527	0.0170629
Naphthalen-2-amine	C10 H9 N	143.073	6.804	0.0105227	0.0127356	0.00995158	0.0145096	0.0221278	0.00929803	0.015496	0.017822	0.0266945	0.0157099	0.0158534	0.0427326	0.015875	0.0178959	0.0137404	0.0178945	0.017603	0.0183144	0.0209121	0.0164773	0.0184806	0.0192928	0.0178742	0.0239594
Glycerol 3-phosphate	C3 H9 O6 P	172.013	2.163	0.022514	0.0185729	0.0107233	0.011104	0.0211417	0.020541	0.038598	0.019608	0.0223965	0.0347874	0.0154871	0.0156185	0.0165934	0.00813565	0.00659222	0.00708203	0.00483635	0.015603	0.0132087	0.0189665	0.0189227	0.0200007	0.0227553	0.020159
4'-O-Methylnorbelladine	C16 H19 N O3	273.136	7.084	0.0119394	0.00875609	0.0129519	0.0218601	0.0102945	0.0082089	0.00332464	0.0108766	0.00559638	0.0862826	0.00498988	0.00541822	0.0079789	0.0249773	0.00675849	0.00833541	0.0109115	0.0228587	0.017727	0.0191242	0.0339147	0.0191691	0.0176007	0.01942
Aceglutamide	C7 H12 N2 O4	188.079	2.748	0.00712457	0.0212493	0.0110083	0.0199945	0.0210602	0.0196193	0.0068812	0.0205348	0.00498713	0.0250465	0.0075503	0.0038745	0.0148216	0.010838	0.0154529	0.0114348	0.00712801	0.00774088	0.0166225	0.0176695	0.0191786	0.0181739	0.0215269	0.0196372
Aceglutamide	C7 H12 N2 O4	188.08	2.718	0.00723536	0.0212922	0.0111795	0.0203055	0.0213877	0.0187796	0.00708206	0.0208542	0.00390512	0.025436	0.00748007	0.00374086	0.0150521	0.00963586	0.0147354	0.0116126	0.00723886	0.00765645	0.014459	0.0168161	0.0194769	0.0184565	0.0218617	0.0199425
(3alpha,7alpha,12alpha)-3,7,12,26-Tetrahydroxycholestan-27-yl hydrogen sulfate	C27 H48 O8 S	532.307	10.304	0.0011449	0.00172794	0.00106757	0.000507691	0.00059117	0.000525737	0.00163621	0.00265379	0.00798109	0.000629124	0.0220233	0.00791824	0.000693523	0.00415251	0.00683412	0.00739125	0.0031076	0.00384359	0.0300591	0.0190787	0.0146503	0.0108976	0.0105714	0.0099987
Serotonin	C10 H12 N2 O	176.095	5.657	0.0102052	0.0123527	0.0090784	0.0185388	0.0159974	0.00639315	0.00763479	0.0185294	0.0314563	0.0104468	0.0399417	0.0182842	0.000783116	0.0457564	0.104781	0.0306236	0.0544947	0.0374616	0.024601	0.0237322	0.0233969	0.0238155	0.0213214	0.0244658
3,11,17,21-Tetrahydroxypregnan-20-one	C21 H34 O5	366.241	9.218	0.00494649	0.00938354	0.00360187	0.00968239	0.00108807	0.00266331	0.000244873	0.0271592	0.0143547	0.0015454	0.00506264	0.00109035	0.0091709	0.040501	0.042644	0.0516298	0.0289852	0.0339973	0.00976962	0.0177946	0.0200107	0.0199086	0.0188775	0.0207915
Sorbic acid	C6 H8 O2	112.053	14.884	0.0172638	0.0191601	0.0181496	0.0185272	0.0148112	0.0212356	0.017968	0.0151449	0.0180729	0.0164535	0.017042	0.0216277	0.017328	0.0231701	0.0176763	0.0164714	0.015957	0.0159578	0.0133671	0.0142112	0.0188002	0.0173619	0.0178547	0.0183197
D-Glucono-delta-lactone	C6 H10 O6	178.048	2.15	0.0169781	0.0354063	0.0264017	0.0407455	0.0401491	0.0292649	0.00253163	0.0152094	0.00191912	0.0282583	0.00251683	0.00177918	0.00204062	0.00320885	0.00262997	0.00272831	0.0017059	0.00278378	0.0194348	0.0199895	0.0165787	0.0148793	0.0163232	0.0137014
MFCD00024761	C11 H14 N2 O5	254.09	2.297	0.0120097	0.0294295	0.0145441	0.0121008	0.0297085	0.021251	0.00825863	0.0108548	0.0128021	0.0145187	0.00407995	0.00579671	0.00361277	0.00713611	0.011368	0.0043017	0.00336058	0.00635112	0.0306721	0.0298079	0.0175519	0.0211993	0.014475	0.0213981
(2E)-4-Hydroxy-2-nonenal	C9 H16 O2	156.115	18.177	0.0165006	0.0148337	0.00868883	0.0143113	0.0194321	0.0154769	0.0284159	0.0157425	0.0332053	0.0242617	0.0166385	0.0152879	0.0199399	0.0123866	0.0142921	0.0115679	0.0148443	0.0128059	0.0126667	0.0234345	0.0193449	0.0229918	0.0219577	0.0214894
Tetrahydrocortisone	C21 H32 O5	364.225	9.21	0.000792646	0.000769017	0.000825257	0.000934668	0.000814211	0.000619809	0.000658173	0.00567989	0.0112701	0.000697934	0.00400512	0.00154228	0.0163	0.0542211	0.0475614	0.100747	0.0667976	0.0713529	0.0124929	0.0135899	0.0173112	0.0178658	0.0185658	0.0194477
WAY-100,635	C25 H34 N4 O2	422.267	12.119	0.00211749	0.00235289	0.0020398	0.00189272	0.00313609	0.00207567	0.0017881	0.00400813	0.00238963	0.00213548	0.00210035	0.00186724	0.00166012	0.00721397	0.00232316	0.00202729	0.00257411	0.00199498	0.0168642	0.0185343	0.0325987	0.0181788	0.0177868	0.0183256
1-stearoyl-sn-glycero-3-phosphoethanolamine	C23 H48 N O7 P	481.317	22.84	0.00101117	0.002508	0.00101717	0.00133757	0.00127415	0.00136171	0.00490884	0.00201151	0.0251565	0.0063144	0.00276677	0.00584685	0.0218593	0.0323785	0.0726899	0.0515038	0.0249221	0.00632247	0.00128744	0.00196737	0.00212145	0.00882376	0.0483512	0.0822732
DL-Histidine	C6 H9 N3 O2	155.069	1.931	0.0212669	0.0145083	0.011343	0.0063936	0.0109322	0.0138493	0.0222544	0.0141709	0.0114093	0.0278343	0.0164885	0.0108641	0.0178185	0.0166574	0.0113326	0.0126622	0.00763147	0.0241581	0.0187938	0.019258	0.0205533	0.0199639	0.0220407	0.020579
Oleic acid	C18 H34 O2	282.255	21.923	0.0171032	0.0128343	0.0166642	0.0201422	0.0212427	0.0212575	0.0190406	0.0163688	0.0247506	0.0172475	0.015705	0.0148396	0.0138156	0.0137106	0.0157672	0.0158653	0.0151837	0.01456	0.0161206	0.020212	0.0200665	0.0069533	0.0151196	0.00744302
adrenaline	C9 H13 N O3	183.09	6.632	0.00850292	0.0115021	0.00536159	0.0133815	0.00566234	0.00334523	0.0073964	0.0141728	0.0260299	0.0059572	0.0286574	0.0141602	0.0232809	0.0535675	0.0537703	0.0474748	0.045998	0.0398206	0.0167699	0.0244446	0.0187627	0.0199669	0.0188069	0.0195682
gamma-Aminobutyric acid	C4 H9 N O2	103.064	2.767	0.0121228	0.0147007	0.0143003	0.0275426	0.0290217	0.0118367	0.00905816	0.0225808	0.0134021	0.0244149	0.0117639	0.00892387	0.0127607	0.0134481	0.0129189	0.00845535	0.00909653	0.0129634	0.0142201	0.0126148	0.0186324	0.0161465	0.0200952	0.0168436
Methylsuccinic acid	C5 H8 O4	132.042	6.126	0.0202642	0.0296828	0.00235347	0.00598783	0.0100067	0.00122255	0.00552231	0.00681402	0.0395227	0.00322498	0.0661211	0.0171976	0.00964719	0.0516843	0.0351176	0.0318147	0.000961402	0.0295919	0.0159245	0.0192545	0.0210521	0.0205182	0.0191421	0.0200867
L-Pyroglutamic acid	C5 H7 N O3	129.042	2.752	0.0068588	0.0240785	0.0136324	0.0129464	0.0219797	0.020466	0.010966	0.0160508	0.00720826	0.0323776	0.00951467	0.00586825	0.0179041	0.0119983	0.00969458	0.014417	0.00487386	0.00528749	0.00938943	0.00870012	0.0232797	0.0194194	0.0209603	0.0246218
Methylsuccinic acid	C5 H8 O4	132.042	6.37	0.00274689	0.0491578	0.0038412	0.0026954	0.0165721	0.00253409	0.00914551	0.0112847	0.0654537	0.00157257	0.109503	0.00154733	0.00117697	0.0855946	0.0581583	0.0526885	0.0616555	0.00149714	0.0263725	0.0318874	0.0018597	0.0339802	0.00134992	0.0332657
Corticosterone	C21 H30 O4	346.214	12.049	0.0036797	0.00381989	0.00353772	0.00343926	0.00362746	0.00365393	0.00310698	0.00329093	0.0221058	0.00292268	0.0228026	0.00431604	0.0239317	0.0595794	0.0396768	0.0823175	0.0808476	0.117668	0.0120565	0.0163389	0.0164594	0.0218477	0.0188572	0.0189373
3-Hydroxy-L-proline	C5 H9 N O3	131.058	2.095	0.0242164	0.0324573	0.0188856	0.0102528	0.0241964	0.0138466	0.0147282	0.031317	0.0110545	0.0239245	0.0105783	0.00679933	0.00504279	0.00851746	0.00611329	0.00694614	0.00636271	0.01199	0.0162889	0.0184521	0.0190638	0.0176423	0.0183528	0.0201873
Hippuric acid	C9 H9 N O3	179.058	7.226	0.00242418	0.00641521	0.0112455	0.0236076	0.0123389	0.0140601	0.00136798	0.0363095	0.00634875	0.0156935	0.00759758	0.00977119	0.0211671	0.0327252	0.0564067	0.0143459	0.0286032	0.0149808	0.0139509	0.0188444	0.0193388	0.0186126	0.0193783	0.0186492
Cytidine	C9 H13 N3 O5	243.086	2.482	0.00363517	0.0186617	0.00373397	0.0058376	0.0191945	0.0126572	0.0369987	0.0124023	0.0446167	0.010552	0.0466116	0.0389841	0.0223254	0.0208773	0.0451125	0.0285601	0.04048	0.0426229	0.0245674	0.0247423	0.0194086	0.0211547	0.0185776	0.0256997
Nipam	C6 H11 N O	113.084	7.069	0.0223617	0.0176371	0.0182839	0.015888	0.018003	0.017368	0.0171378	0.0170875	0.0172922	0.0163728	0.0180143	0.0177254	0.0168825	0.0171827	0.0202277	0.0273735	0.0184757	0.0176601	0.0176543	0.0186708	0.0188099	0.0178366	0.0162203	0.017951
Valylproline	C10 H18 N2 O3	214.131	6.558	0.00467147	0.0143613	0.0106646	0.0111569	0.0188717	0.0102729	0.018792	0.0120272	0.0321131	0.0145529	0.0284036	0.0236961	0.0199706	0.0197218	0.0270691	0.0162019	0.0111888	0.0237275	0.0211404	0.0210525	0.0215763	0.0207738	0.0177817	0.021426
N-methylethanolamine phosphate	C3 H10 N O4 P	155.035	30.748	0.00269669	0.00299946	0.00265185	0.0033059	0.00272382	0.00261665	0.00776959	0.0274516	0.0204885	0.019381	0.0107045	0.0231635	0.0423979	0.0468512	0.0350893	0.035388	0.0409115	0.0299073	0.0029251	0.00307997	0.0222117	0.0145414	0.0550159	0.0443866
1beta-Hydroxycholic acid	C24 H40 O6	424.283	9.493	0.000894655	0.00144414	0.000684476	0.000685806	0.000636307	0.000651968	0.000597253	0.00748692	0.000703741	0.00052346	0.00427854	0.000575798	0.00109746	0.00396483	0.0041801	0.00205053	0.00385607	0.00186588	0.0173926	0.0168918	0.0180096	0.01813	0.0173132	0.0184439
Thymidine	C10 H14 N2 O5	242.09	6.544	0.00163828	0.00581852	0.00551966	0.00827236	0.0166928	0.00299389	0.0163867	0.023363	0.0409635	0.00511441	0.0521396	0.0367955	0.0248084	0.0290227	0.023176	0.0473834	0.0526757	0.0317359	0.0201173	0.0215188	0.018683	0.0189698	0.0187488	0.0196761
Glutaric acid	C5 H8 O4	132.042	2.114	0.0196075	0.0326795	0.0289997	0.0423483	0.0366717	0.0316188	0.00293487	0.0151458	0.00196285	0.0292539	0.00240235	0.00201817	0.00198224	0.00311058	0.00249445	0.0030657	0.00162991	0.00278011	0.0171609	0.0156879	0.0167259	0.0134471	0.015511	0.0158125
Suberic acid	C8 H14 O4	174.089	7.494	0.0200266	0.0170275	0.0119938	0.0134309	0.0240405	0.0106311	0.00901625	0.0113756	0.0134117	0.0109789	0.0192615	0.0143573	0.0177563	0.0490542	0.0570286	0.0516428	0.0269748	0.0299635	0.024741	0.0199141	0.0257065	0.0201991	0.0232496	0.0248106
(2E)-4-Hydroxy-2-nonenal	C9 H16 O2	156.115	16.223	0.0165707	0.0169756	0.00850687	0.016085	0.0245903	0.0154259	0.0280621	0.0197028	0.0260437	0.0181133	0.0176227	0.0161906	0.0186634	0.0143573	0.0104944	0.013236	0.0138903	0.0189844	0.0126034	0.0227265	0.0206948	0.0200001	0.0204541	0.0201288
4-O-(4-Deoxy-beta-L-threo-hex-4-enopyranuronosyl)-beta-D-galactopyranuronic acid	C12 H16 O12	352.064	2.552	0.00229763	0.0073923	0.00259863	0.0228884	0.0158771	0.00741948	0.00386371	0.0150703	0.00828853	0.0146222	0.00606068	0.00756323	0.00362713	0.00887964	0.00302	0.00545185	0.00619777	0.0088033	0.0134521	0.0147201	0.0194975	0.0156291	0.0134777	0.0160867
N-methylethanolamine phosphate	C3 H10 N O4 P	155.035	1.883	0.0231295	0.0182074	0.0206773	0.0232561	0.0208641	0.0185795	0.00850467	0.0185022	0.0166911	0.0243083	0.0105294	0.0122218	0.0150903	0.0186214	0.0196118	0.0169132	0.0134051	0.0170087	0.0106574	0.0150107	0.0141397	0.0184447	0.0236774	0.0138028
3,26-Dihydroxyfurost-20(22)-en-12-one	C27 H42 O4	430.308	18.748	0.00755192	0.00795697	0.00804402	0.00775334	0.00825675	0.00825114	0.00445689	0.00385308	0.00407945	0.00390527	0.00331846	0.00286353	0.00304851	0.00303959	0.0030136	0.00284376	0.00280255	0.00299848	0.00889121	0.00971954	0.0140457	0.0134046	0.014589	0.01337
Hydroxymethylfurfural	C6 H6 O3	126.032	2.137	0.027169	0.0514798	0.026916	0.0424366	0.0382521	0.0453036	0.00295077	0.0122148	0.0099609	0.0217923	0.0107406	0.0120642	0.00925213	0.00121205	0.00725314	0.00818756	0.00706542	0.00743502	0.0428923	0.00861788	0.00575593	0.00490382	0.00581533	0.00348044
635994	C2 H6 O4 S	125.999	2.195	0.00724271	0.0182985	0.0199689	0.0319638	0.0177586	0.0430168	0.00109365	0.0112216	0.00335383	0.0213854	0.00275754	0.00172154	0.0101954	0.0324722	0.0348906	0.0166647	0.00599014	0.0133903	0.0146729	0.0177024	0.0185542	0.0221144	0.0196845	0.0194644
Homosalate	C16 H22 O3	262.157	11.72	0.0201412	0.0463701	0.0495555	0.0917378	0.0946578	0.0339024	0.00147442	0.0188438	0.00418502	0.0211324	0.00221661	0.00313427	0.00198821	0.00280141	0.00241554	0.00235487	0.000923325	0.00133345	0.0098908	0.0167353	0.0180159	0.0174846	0.0182126	0.0188241
4-Pyridoxic acid	C8 H9 N O4	183.053	4.87	0.00676653	0.00761642	0.00713716	0.0266723	0.00777693	0.00676762	0.00632631	0.0064806	0.00813164	0.0150343	0.0104959	0.00993055	0.0168869	0.00743838	0.00744081	0.00681126	0.00669702	0.0215788	0.00929723	0.00729083	0.0270046	0.00716865	0.0255008	0.00681997
Desthiobiotin	C10 H18 N2 O3	214.132	4.933	0.00655238	0.00425642	0.00398133	0.00833521	0.0130768	0.00354069	0.0183358	0.00912206	0.034147	0.0156647	0.0229842	0.0217705	0.0154367	0.0196344	0.0161856	0.00838551	0.00417871	0.0196637	0.00460075	0.00367598	0.0205043	0.0227953	0.0201318	0.0227789
1,4-Dihydroxy-2-naphthoic acid	C11 H8 O4	204.042	8.163	0.0188441	0.0252656	0.0256017	0.0256425	0.0231373	0.018365	0.00712332	0.0213919	0.020146	0.0161337	0.0172681	0.0167699	0.0149719	0.00969396	0.0198053	0.0184869	0.0216532	0.0159555	0.0179735	0.0197171	0.0191795	0.0162183	0.0163984	0.0202273
S-Adenosylhomocysteine	C14 H20 N6 O5 S	384.121	3.125	0.0156801	0.00901229	0.0101069	0.0128515	0.0151337	0.0107535	0.00606613	0.0106994	0.00960418	0.00993936	0.00892961	0.00712622	0.00896758	0.00785935	0.00800548	0.00681845	0.00745354	0.00659028	0.0126812	0.0119022	0.0123823	0.0133726	0.0140485	0.0134861
18-HETE	C20 H32 O3	302.224	24.675	0.0111489	0.0121301	0.012935	0.0238308	0.0265126	0.0120381	0.00521666	0.00900645	0.0783056	0.0276295	0.0229126	0.00688833	0.00586734	0.0178802	0.00977993	0.00831576	0.0189719	0.00538009	0.0125009	0.0183008	0.0184526	0.0277746	0.0244273	0.02017
Precocene II	C13 H16 O3	220.11	19.49	0.0165782	0.0173949	0.0175951	0.0154042	0.0201235	0.0203565	0.0152228	0.0253553	0.0211273	0.0147061	0.0188325	0.0152537	0.0207328	0.0185485	0.00811511	0.0172574	0.0245887	0.0257934	0.0118716	0.0134131	0.0264257	0.0167648	0.00857674	0.0144696
Indole-3-lactic acid	C11 H11 N O3	205.074	7.891	0.0085355	0.0104463	0.00879951	0.0172367	0.0155627	0.00413896	0.00504513	0.00892937	0.0696343	0.00708259	0.0327828	0.0159225	0.0150196	0.032653	0.0183201	0.0420796	0.0682172	0.0371465	0.0166091	0.0194169	0.0203032	0.0206784	0.021059	0.0200683
3-Methyladipic acid	C7 H12 O4	160.073	7.087	0.012531	0.0170899	0.0112852	0.0123156	0.041252	0.0120549	0.00715569	0.00819009	0.014317	0.0227044	0.0117488	0.0101143	0.0178277	0.0451975	0.0696567	0.0408787	0.0480551	0.0170846	0.0173256	0.0193441	0.0198281	0.018055	0.0173717	0.0210429
Sorbic acid	C6 H8 O2	112.053	14.596	0.0200356	0.0184802	0.0181441	0.0170271	0.0182946	0.0186777	0.0163319	0.0208696	0.0188116	0.0191213	0.019744	0.0190141	0.0183612	0.0189528	0.018366	0.0186832	0.01773	0.0166327	0.0184638	0.0217034	0.0207949	0.0191983	0.018225	0.018592
N-methylethanolamine phosphate	C3 H10 N O4 P	155.035	29.936	0.00279325	0.00264904	0.0028597	0.00317035	0.00317592	0.00245012	0.014107	0.013698	0.0253608	0.0121792	0.033012	0.0195595	0.0317645	0.0155194	0.0338945	0.0190562	0.0202194	0.0166422	0.00296096	0.00559433	0.0181337	0.0293967	0.0381977	0.0449723
Urocanic acid	C6 H6 N2 O2	138.043	2.723	0.0213821	0.00885665	0.016446	0.0152922	0.035291	0.0218512	0.0156985	0.0067761	0.0220445	0.0093406	0.0175045	0.0133697	0.0108584	0.0255146	0.0200006	0.0202926	0.0151554	0.0143588	0.0136248	0.0151821	0.0189089	0.0208035	0.0236176	0.0213426
MU-Ac	C12 H10 O4	218.058	8.885	0.0100738	0.0193396	0.0211868	0.020591	0.0207268	0.0193527	0.0196847	0.0183269	0.0205865	0.0193542	0.0201982	0.0202035	0.0192047	0.0200145	0.0191039	0.0146855	0.0174274	0.0174195	0.0191515	0.0177422	0.0210676	0.0181561	0.0146135	0.0208277
Embelin	C17 H26 O4	294.183	13.958	0.0260704	0.0149291	0.0276133	0.0205739	0.0223598	0.01691	0.0174557	0.0136629	0.0178693	0.0131894	0.014181	0.0168713	0.0135282	0.0206682	0.0367838	0.019637	0.0184819	0.0170784	0.0144783	0.0140562	0.0140675	0.0127065	0.0218192	0.013056
N-Boc-3-Pyrrolidinone	C9 H15 N O3	185.105	6.606	0.0507336	0.0395257	0.0578094	0.0409015	0.0313657	0.033762	0.0230239	0.0140485	0.0153529	0.0102638	0.0117631	0.0110753	0.00776687	0.00416561	0.00595834	0.00795194	0.00911334	0.00641866	0.0470877	0.0212307	0.0125836	0.0100743	0.00768026	0.00680857
Acetophenone	C8 H8 O	120.058	3.627	0.0205209	0.0184035	0.0187074	0.00624275	0.0132858	0.00554685	0.0177507	0.0108206	0.0353995	0.0142872	0.0206704	0.0438836	0.0213416	0.0195904	0.0197104	0.0188326	0.0250962	0.019745	0.0182825	0.0203386	0.0191904	0.0198403	0.0187724	0.0203199
Guanosine monophosphate (GMP)	C10 H14 N5 O8 P	363.058	2.59	0.0170551	0.0163836	0.00751322	0.0102352	0.0149088	0.0179026	0.0308998	0.015448	0.0170064	0.0309158	0.015806	0.00582152	0.014385	0.0117002	0.00302947	0.00774526	0.00504763	0.0339535	0.0163961	0.0170871	0.0224212	0.0177394	0.0206679	0.0199857
7-{2,6-Dimethyl-8-[(2-methylbutanoyl)oxy]-1,2,6,7,8,8a-hexahydro-1-naphthalenyl}-3,5-dihydroxyheptanoic acid	C24 H38 O6	422.266	12.306	0.00404012	0.0036424	0.00435733	0.00334663	0.00349421	0.00323738	0.00264681	0.00303106	0.00297762	0.0030985	0.00327561	0.00296737	0.00259947	0.00334258	0.00283813	0.00286789	0.00288283	0.00251913	0.0047916	0.0325082	0.0077633	0.0116408	0.0093289	0.0115096
Acetophenone	C8 H8 O	120.058	4.277	0.00702766	0.00850036	0.0020792	0.00616293	0.0028423	0.00681623	0.00502931	0.00684115	0.00629923	0.00465813	0.00231498	0.00542432	0.00155221	0.0505726	0.0338655	0.0264724	0.0040513	0.0116363	0.0661898	0.0800472	0.0730463	0.0759718	0.0724417	0.0864128
Corticosterone	C21 H30 O4	346.214	9.233	0.00177247	0.00167976	0.00164232	0.00381935	0.00161127	0.00186958	0.00240073	0.00210898	0.0244947	0.00132047	0.0940391	0.0249788	0.0192996	0.0597987	0.0429661	0.0949608	0.120691	0.0898704	0.0174182	0.0207334	0.019668	0.0245043	0.0169556	0.0230533
(+/-)-pantetheine	C11 H22 N2 O4 S	278.13	6.882	0.00269012	0.00659956	0.0016668	0.00463299	0.0071454	0.00115999	0.00473694	0.00660976	0.055829	0.00819986	0.0965737	0.0234196	0.0201013	0.0655135	0.0222928	0.0335896	0.0269192	0.0446951	0.0131867	0.0171225	0.0183478	0.0226081	0.0184918	0.0277413
2-Furoic acid	C5 H4 O3	112.016	2.552	0.00335881	0.0141559	0.0058714	0.0304093	0.0314115	0.024782	0.0059265	0.0296943	0.0158369	0.0232711	0.0101295	0.0108152	0.00646239	0.00802884	0.00818044	0.00808515	0.00815372	0.0134003	0.0155278	0.0192475	0.0236247	0.0188821	0.0153522	0.0166404
2-Amino-1,3,4-octadecanetriol	C18 H39 N O3	317.293	16.136	0.0109158	0.0106308	0.0109619	0.0120724	0.0129632	0.0136981	0.0163619	0.0086618	0.142375	0.00781532	0.00925061	0.0111775	0.0156304	0.015171	0.0196435	0.0160846	0.0150269	0.0172245	0.0092638	0.0123893	0.0283846	0.0187542	0.0171477	0.0142949
MA4000000	C5 H7 N O2	113.048	3.367	0.00239918	0.0307836	0.0230377	0.0202476	0.0202933	0.0206215	0.0044721	0.0169972	0.0204559	0.0113143	0.0177946	0.00543658	0.0198841	0.0383383	0.0578005	0.0359614	0.0482918	0.0370973	0.0387585	0.00818784	0.00928653	0.00970383	0.00932634	0.0101202
Serotonin	C10 H12 N2 O	176.095	5.428	0.014802	0.00193584	0.00181583	0.0268892	0.00175365	0.00163757	0.00130469	0.00148344	0.00129301	0.0151523	0.0012399	0.0265199	0.0523077	0.00149648	0.00245237	0.0011492	0.00121853	0.0543353	0.00208843	0.00154131	0.0339354	0.00298103	0.0309252	0.0354858
(2S,3R,3aR,4aS,4bS,6aS,8aR,11aR,15bS,15cR,17aS)-3,4b-Dihydroxy-9,9,11,11,15b,15c-hexamethyl-2-{2-[(3-methyl-2-buten-1-yl)oxy]-2-propanyl}-3,3a,5,6,6a,8,8a,9,11,11a,15,15b,15c,16,17,17a-hexadecahydro-2 H,4bH-[2]benzofuro[5,6-e]oxireno[4',4a']chromeno[5',6':6,7]indeno[1,2-b]indol-12(7H)-one	C42 H57 N O7	687.413	24.577	0.0266516	0.045943	0.0796874	0.0107737	0.00985271	0.00965724	0.00403048	0.0100364	0.0804939	0.0155211	0.0072137	0.00933551	0.017742	0.0150917	0.0666873	0.0159842	0.0144607	0.0122607	0.00847867	0.0230113	0.0250782	0.0297725	0.0206388	0.0241253
17-Octadecynoic acid	C18 H32 O2	280.24	27.025	0.00852718	0.0092389	0.00568888	0.00892727	0.0159201	0.00231855	0.00597248	0.00410764	0.11973	0.00836474	0.0183628	0.0270661	0.0106622	0.0215827	0.012775	0.0167882	0.0117335	0.00218308	0.0148887	0.0222907	0.0171977	0.021393	0.0191324	0.0210759
THREO-SPHINGOSINE, (-)-	C18 H37 N O2	299.282	18.507	0.00729853	0.00770029	0.00735754	0.00758874	0.00786506	0.00738729	0.037868	0.00547886	0.151287	0.00534389	0.0405458	0.0229094	0.0341402	0.0493126	0.0677852	0.0236299	0.0284689	0.00356265	0.00741058	0.00597944	0.0156102	0.0149724	0.00248951	0.0129454
4-[Ethyl(7-mesityl-2,5,6-trimethyl-7H-pyrrolo[2,3-d]pyrimidin-4-yl)amino]-1-butanol	C24 H34 N4 O	394.272	11.148	0.00138243	0.00135175	0.00170672	0.00140627	0.00222588	0.00120016	0.00180442	0.0100544	0.0154952	0.00174636	0.00820184	0.00879738	0.00333618	0.00653721	0.00924161	0.00701405	0.0119534	0.00492997	0.0145345	0.0171604	0.0195321	0.0173743	0.0193094	0.0199952
L-(+)-Leucine	C6 H13 N O2	131.095	2.306	0.0280777	0.0340328	0.0110819	0.0166445	0.0153513	0.00786546	0.00540075	0.0155989	0.0288837	0.0117222	0.0298651	0.00703002	0.0143789	0.0237712	0.0282506	0.031233	0.0258765	0.0211713	0.019604	0.0184482	0.0171628	0.0160438	0.0160545	0.0177009
Cholic acid	C24 H40 O5	408.288	9.303	0.00126299	0.00614514	0.00143528	0.00132572	0.0027685	0.00123157	0.00106317	0.00329803	0.00168945	0.00115499	0.00431261	0.00171728	0.00235563	0.00186742	0.00221841	0.00164403	0.00363842	0.0019511	0.0166275	0.0222239	0.0211253	0.0226688	0.0198197	0.0211998
Dibutyl Fumarate	C12 H20 O4	228.136	10.047	0.01043	0.025603	0.00931139	0.0124568	0.0358318	0.0102811	0.00622977	0.0103452	0.0115923	0.00514959	0.00950255	0.017414	0.0198906	0.0423278	0.0969791	0.0527846	0.0454951	0.0153832	0.0183863	0.0136443	0.013174	0.0127077	0.014388	0.0159234
20 β-Dihydrocortisol	C21 H32 O5	364.225	7.159	0.00286254	0.00407573	0.00193471	0.00720936	0.0023451	0.00313649	0.00323921	0.00309631	0.0244133	0.00243964	0.0298264	0.00860136	0.0463832	0.0925201	0.105359	0.0584325	0.0731898	0.0828371	0.0144382	0.0178718	0.0204061	0.0194327	0.0222352	0.0214697
4-Acetamidobutanoic acid	C6 H11 N O3	145.074	5.057	0.0190302	0.0209551	0.0177568	0.0190294	0.0209657	0.020076	0.0138886	0.0169331	0.00586905	0.0148022	0.0152317	0.0120843	0.0143741	0.0767343	0.0862689	0.040177	0.0239337	0.0222444	0.00843928	0.00985772	0.00726803	0.0088501	0.00849345	0.00956564
Spermine	C10 H26 N4	202.216	1.549	0.0455755	0.0448948	0.00622428	0.0480641	0.0101197	0.0556756	0.018972	0.0137668	0.00121448	0.00482211	0.00135736	0.00191004	0.00110378	0.00110238	0.00107599	0.00113249	0.00116071	0.00371465	0.0287385	0.0153614	0.0151081	0.0122585	0.0121245	0.0119752
THREO-SPHINGOSINE, (-)-	C18 H37 N O2	299.282	18.358	0.00876178	0.0106623	0.00955879	0.0101739	0.0101492	0.0100106	0.00523046	0.00456341	0.188001	0.00666575	0.0469828	0.0284006	0.042391	0.0612796	0.0842077	0.0292338	0.0353713	0.00445865	0.00948017	0.00832013	0.0193917	0.0186295	0.0151527	0.0160828
5-Indolol	C8 H7 N O	133.053	7.816	0.00269558	0.00606444	0.00698659	0.00557342	0.00945409	0.00272818	0.0016	0.0139048	0.0357831	0.00372812	0.0158065	0.00562342	0.00480709	0.0220077	0.024257	0.0671832	0.0812566	0.010539	0.0153133	0.0171078	0.0193492	0.0230999	0.018459	0.0216441
3,6,9-trimethyloctahydro-3,12-epoxy[1,2]dioxepino[4,3-i]isochromen-10(3H)-one	C15 H22 O5	282.146	9.192	0.015939	0.0117486	0.0218382	0.0206593	0.0233881	0.0153199	0.0139965	0.0193114	0.017048	0.0204513	0.0105875	0.0210267	0.0194364	0.0201969	0.0154459	0.0186677	0.0210396	0.0147391	0.0220022	0.0171306	0.0203652	0.0207093	0.0117017	0.0210092
Cholic acid	C24 H40 O5	408.288	9.828	0.00214105	0.0234249	0.00256075	0.00190246	0.006087	0.00269367	0.00525988	0.00600307	0.0135459	0.00179983	0.00814998	0.0196665	0.00494944	0.00710659	0.0109942	0.00599028	0.00687136	0.00692368	0.0135513	0.0135777	0.0130914	0.013333	0.0136663	0.0184671
(+)-Nootkatone	C15 H22 O	218.167	13.129	0.0160081	0.0211139	0.0151783	0.0152643	0.0165227	0.0192508	0.0177802	0.0166064	0.0240085	0.0152882	0.0169377	0.0257178	0.0186385	0.0248614	0.0170577	0.0207568	0.0152443	0.0189827	0.0146237	0.0154151	0.026415	0.0171958	0.017497	0.0162056
4-(Palmitoylamino)-1-pentofuranosyl-2(1H)-pyrimidinone	C25 H43 N3 O6	481.316	20.188	0.0175674	0.0137509	0.0251872	0.008768	0.0493689	0.0167599	0.00946999	0.00485138	0.0325961	0.0232268	0.0107817	0.0126743	0.00372149	0.00670477	0.0166869	0.0106342	0.00595192	0.00177294	0.0332779	0.0224407	0.0114334	0.0185295	0.015713	0.0128841
7-{2,6-Dimethyl-8-[(2-methylbutanoyl)oxy]-1,2,6,7,8,8a-hexahydro-1-naphthalenyl}-3,5-dihydroxyheptanoic acid	C24 H38 O6	422.266	7.93	0.00276534	0.00255521	0.00241769	0.00260695	0.0022737	0.00237819	0.00189183	0.00224711	0.0019148	0.00184325	0.00195672	0.00191017	0.00192144	0.0062245	0.00414051	0.00179574	0.0016834	0.00169552	0.0173041	0.0206256	0.0193549	0.0218973	0.0202078	0.0190984
Inosine-5'-monophosphate (IMP)	C10 H13 N4 O8 P	348.047	2.652	0.0151288	0.0105298	0.00966711	0.0112395	0.0138849	0.0224693	0.0370299	0.0106869	0.0262791	0.0296487	0.0284692	0.0156604	0.0310703	0.0173828	0.00413602	0.0168093	0.0129092	0.0556089	0.0167743	0.0183183	0.0219833	0.0194538	0.0209368	0.020993
3,11,17,21-Tetrahydroxypregnan-20-one	C21 H34 O5	366.24	10.171	0.00456762	0.00448129	0.00136895	0.00675192	0.00110779	0.00108158	0.000814251	0.00832311	0.00861961	0.000824813	0.010298	0.00214238	0.0289233	0.0871689	0.116762	0.0642906	0.0466425	0.0619348	0.0176673	0.0208453	0.0190709	0.0213633	0.0196251	0.0202373
Elaidolinolenic acid	C18 H30 O2	278.224	25.291	0.0249418	0.0261737	0.0262555	0.0273062	0.0265913	0.0271623	0.0103735	0.0164778	0.127862	0.00620431	0.0151808	0.029348	0.00896886	0.0169646	0.0152923	0.00798333	0.0169443	0.0115709	0.0323365	0.0247132	0.0105572	0.00973503	0.0148536	0.00854136
7-{2,6-Dimethyl-8-[(2-methylbutanoyl)oxy]-1,2,6,7,8,8a-hexahydro-1-naphthalenyl}-3,5-dihydroxyheptanoic acid	C24 H38 O6	422.266	8.5	0.00755642	0.00827306	0.00508285	0.00535555	0.00598256	0.00494349	0.00728105	0.00684697	0.011093	0.00428106	0.0165545	0.0194507	0.00937455	0.0128177	0.0109552	0.00664032	0.00597684	0.00840187	0.0179961	0.0205899	0.0158313	0.0141261	0.0152348	0.0162113
2095656	C12 H9 N O2	199.063	11.865	0.0173605	0.0169531	0.0213089	0.0221477	0.0167009	0.0142306	0.0119466	0.0173157	0.0130384	0.0216838	0.0168886	0.0172827	0.014951	0.0188469	0.0301148	0.0257219	0.0157234	0.0186318	0.0156113	0.0121246	0.0212521	0.0168255	0.0161745	0.0176799
mephenesin	C10 H14 O3	182.094	7.136	0.0167918	0.0107376	0.0109623	0.0150051	0.0169142	0.0116998	0.0117201	0.0124538	0.0232379	0.0130881	0.0187807	0.0109327	0.0220827	0.0411499	0.0364004	0.0161914	0.0188174	0.0119262	0.0291287	0.0288163	0.0247199	0.0276843	0.0272438	0.0173743
Docosapentaenoic acid	C22 H34 O2	330.256	27.015	0.0232465	0.0236402	0.0231936	0.0250796	0.024949	0.0239299	0.0111355	0.00876561	0.09455	0.0192687	0.0167683	0.0114206	0.0096248	0.0203036	0.00858481	0.0105439	0.014982	0.00511506	0.0241654	0.018566	0.0155238	0.0133208	0.0123402	0.0122131
Vigabatrin	C6 H11 N O2	129.079	1.874	0.0290584	0.00811213	0.00313675	0.00282083	0.00883951	0.0072272	0.0383329	0.00562946	0.0197902	0.0155073	0.0274552	0.011173	0.0730158	0.0143623	0.019154	0.0186538	0.0179959	0.032065	0.0177086	0.0187997	0.0217472	0.0159274	0.0186987	0.01871
N~6~-(Carboxymethyl)-L-lysine	C8 H16 N2 O4	204.111	3.815	0.00925608	0.00739396	0.00546837	0.00313701	0.0135885	0.0100313	0.0321406	0.014608	0.0455149	0.0240091	0.027552	0.0181461	0.0272666	0.0167284	0.0215097	0.0149271	0.00924723	0.0362044	0.0156853	0.0192893	0.0213868	0.0207482	0.0207835	0.0219976
4,6-CHOLESTADIEN-3-ONE	C27 H42 O	382.323	0.361	0.00644664	0.0345446	0.0321648	0.039201	0.00580824	0.00623575	0.0063757	0.00606893	0.0242247	0.00544714	0.0279274	0.0206434	0.0233331	0.0272808	0.0257155	0.0258692	0.00569389	0.0189577	0.0293178	0.0271705	0.00602877	0.00498386	0.0252295	0.00410419
Loratadine impurity H	C8 H13 N O3	171.089	6.539	0.0125371	0.0200512	0.0173167	0.013992	0.0236856	0.0146175	0.0123836	0.0189125	0.0177921	0.0134711	0.0147721	0.0127656	0.014764	0.0300968	0.0436453	0.0233432	0.0194285	0.0162263	0.0196953	0.0195499	0.0147155	0.0148388	0.0155709	0.0233688
Loratadine impurity H	C8 H13 N O3	171.089	7.409	0.00388609	0.00506791	0.00559141	0.00807243	0.024595	0.00678914	0.0074515	0.0103078	0.00730629	0.00971955	0.0198987	0.00587275	0.0134225	0.0697523	0.100021	0.0548544	0.0347653	0.0250695	0.0218854	0.0192262	0.0219776	0.0184128	0.030106	0.0188319
deoxyuridine	C9 H12 N2 O5	228.075	4.386	0.00133891	0.00844279	0.00622976	0.000898566	0.0170309	0.00506837	0.0176785	0.023805	0.0538953	0.00603308	0.0457796	0.0324058	0.0275029	0.039727	0.0289642	0.04349	0.0411594	0.0440055	0.0206205	0.0187944	0.0237539	0.0197833	0.0196882	0.0207201
(+)-Nootkatone	C15 H22 O	218.167	12.943	0.00420972	0.00431964	0.00427539	0.00479256	0.00466395	0.00437512	0.0215193	0.0199385	0.0290574	0.0185032	0.0202852	0.0311261	0.0225581	0.0300897	0.0206449	0.0251219	0.0181771	0.0229747	0.00478719	0.00610224	0.03197	0.020812	0.0211766	0.0196136
DL-Cerulenin	C12 H17 N O3	223.121	6.36	0.0191645	0.0193093	0.0184205	0.0178507	0.0196909	0.0179327	0.0181202	0.0203188	0.0181985	0.0174234	0.0172641	0.0167271	0.0335444	0.0184423	0.0157022	0.0184678	0.0165428	0.0154472	0.0177217	0.0195409	0.0157646	0.0199277	0.0166218	0.0173547
Benzyl vinyl ether	C9 H10 O	134.073	15.552	0.0123961	0.00994805	0.0170461	0.0220999	0.00988893	0.0167729	0.0139395	0.0202138	0.023504	0.0152278	0.0320548	0.0110482	0.018382	0.0214745	0.0204403	0.0215302	0.021698	0.0197081	0.0175	0.0242301	0.0264187	0.0233629	0.0252606	0.024054
3-[hydroxy(oxido)phosphoranyl]pyruvic acid	C3 H5 O5 P	151.988	6.757	0.0335867	0.0440398	0.018361	0.0132381	0.00689848	0.00275917	0.0252287	0.0163211	0.0228086	0.0247611	0.00420614	0.0226121	0.00849668	0.00594251	0.018826	0.0197681	0.00571602	0.0196548	0.0138373	0.00784183	0.0113827	0.00954907	0.00831348	0.00295359
Coumarin	C9 H6 O2	146.037	6.012	0.00530357	0.00617133	0.00524624	0.00521781	0.00574209	0.00545747	0.00315423	0.0026559	0.00608422	0.0465842	0.00353729	0.00242537	0.0210506	0.00280353	0.00259459	0.00314805	0.00364505	0.0315913	0.00540422	0.00409389	0.046968	0.00314292	0.0444254	0.00304323
8Z,11Z,14Z-Eicosatrienoic acid	C20 H34 O2	306.255	27.883	0.0276843	0.0288943	0.0276449	0.0294627	0.029825	0.0274733	0.0138916	0.00934882	0.0598684	0.00882083	0.00808844	0.00763031	0.0073733	0.00961455	0.00693337	0.00586208	0.0108673	0.00513015	0.0260989	0.0253879	0.00950315	0.0148334	0.0139264	0.015422
(E,E)-alpha-Farnesene	C15 H24	204.187	17.886	0.0151769	0.0161395	0.0157117	0.0154143	0.0162525	0.0173719	0.0138323	0.00750457	0.320858	0.00665994	0.0176844	0.0128187	0.0171787	0.0247343	0.0315338	0.0156534	0.014633	0.00957974	0.0169468	0.0122114	0.0101453	0.0114604	0.00574146	0.00929141
(±)-Malic Acid	C4 H6 O5	134.021	2.815	0.00593249	0.0189757	0.0130661	0.0169435	0.0228322	0.036469	0.0332355	0.0271678	0.0255165	0.00843218	0.0235203	0.0211202	0.00562333	0.0214624	0.0252042	0.00775297	0.00705374	0.0104799	0.0167262	0.0228825	0.021024	0.0183602	0.0167477	0.0188721
OZ4400000	C10 H14 O4	198.089	7.827	0.0123628	0.0154928	0.0134861	0.0139537	0.0138094	0.0137543	0.0154026	0.0110638	0.0177488	0.0145035	0.0152779	0.0126673	0.0182852	0.0559373	0.0501409	0.022793	0.0313696	0.0229223	0.0174047	0.020304	0.0182684	0.0171419	0.0172478	0.0176757
FLAVANONE	C15 H12 O2	224.084	16.052	0.0139618	0.017628	0.0166517	0.0167702	0.0121773	0.0135011	0.0166634	0.0206963	0.0240236	0.0197971	0.0166145	0.0217383	0.0181971	0.0170958	0.01658	0.0154348	0.0139747	0.0152897	0.02318	0.0119309	0.0172769	0.015323	0.0157931	0.0199087
Phenethylamine	C8 H11 N	121.089	6.555	0.0183695	0.0226337	0.0150454	0.0199439	0.0133954	0.0241328	0.0215881	0.018539	0.00913403	0.018072	0.018919	0.0194582	0.0164077	0.012147	0.0135903	0.0165703	0.0169092	0.0162244	0.0317884	0.0176999	0.0197146	0.0173788	0.0133053	0.0245383
3-Phenyllactic acid	C9 H10 O3	166.063	7.843	0.00250801	0.00330968	0.00335354	0.00766091	0.00941409	0.00138031	0.00363919	0.00749304	0.0448191	0.00261495	0.0353976	0.019076	0.0213396	0.074934	0.0476882	0.0750325	0.0830261	0.0608756	0.0140825	0.0185782	0.0209033	0.0266259	0.0193486	0.0206928
Phenethylamine	C8 H11 N	121.089	6.554	0.0199855	0.024922	0.0236662	0.0183319	0.0177735	0.0265727	0.0237707	0.0204133	0.0100575	0.0198991	0.0137289	0.0117417	0.0173896	0.00676861	0.0149643	0.0182455	0.0182548	0.0160511	0.0177911	0.0194893	0.0217078	0.0191358	0.0143262	0.0270191
Propylparaben	C10 H12 O3	180.079	9.067	0.0098832	0.0115052	0.00410941	0.013686	0.0150395	0.013233	0.00331332	0.0107363	0.0112863	0.00945633	0.00592202	0.0105353	0.021299	0.0989596	0.0989181	0.0635764	0.0599145	0.0562426	0.0102025	0.0116149	0.015815	0.0111792	0.0127885	0.0134423
Indole	C8 H7 N	117.058	7.227	0.0139476	0.0152893	0.0166086	0.0239919	0.0181117	0.0176981	0.00828422	0.0285866	0.0126961	0.0173257	0.0111848	0.0123588	0.0166423	0.0361152	0.0360909	0.0206324	0.023545	0.0217583	0.00639621	0.020227	0.0213793	0.0196914	0.0185043	0.0194763
5-Hydroxyindole-3-acetic acid	C10 H9 N O3	191.058	7.366	0.004719	0.0132256	0.00407741	0.0109463	0.0282486	0.00819828	0.0037868	0.0319295	0.00773354	0.0121072	0.00931636	0.00944088	0.00560108	0.0498488	0.0224283	0.0476664	0.0130838	0.0184329	0.0131128	0.0169388	0.0202081	0.0181398	0.0171383	0.0199921
(+/-)-2-Hydroxyglutaric acid	C5 H8 O5	148.037	2.136	0.0111121	0.0269762	0.0281541	0.0203617	0.0231937	0.0172854	0.00640161	0.0168593	0.00490253	0.0272147	0.00727913	0.00481919	0.00632453	0.00853457	0.0080354	0.00984285	0.00506767	0.0082408	0.0129691	0.0135802	0.0184173	0.0214577	0.0279245	0.0256
Vitamin A	C20 H30 O	286.229	26.563	0.0278208	0.0270082	0.0275885	0.0290098	0.0266399	0.0277468	0.011879	0.0146649	0.0709669	0.00762809	0.0187389	0.0177232	0.00710884	0.0137551	0.0193896	0.0192884	0.0243913	0.0137185	0.0273961	0.024252	0.0173006	0.00823063	0.0107801	0.00965458
L-Ethionine	C6 H13 N O2 S	163.067	5.185	0.0037725	0.00348023	0.00375215	0.00350656	0.0081133	0.00312328	0.00836845	0.00399579	0.0293553	0.00451048	0.0247108	0.0155939	0.0377932	0.114145	0.136695	0.0797455	0.0376993	0.0697861	0.0129878	0.0213382	0.0221358	0.0232285	0.020042	0.0230541
trimethadione	C6 H9 N O3	143.058	6.963	0.00276119	0.00380469	0.00509709	0.00987	0.0120233	0.00872148	0.00952278	0.0101163	0.0196265	0.00750613	0.0444486	0.0280674	0.00698203	0.0386687	0.0158314	0.017304	0.0183454	0.0136515	0.010763	0.0164646	0.0165216	0.0158331	0.0155118	0.0169033
Guanine	C5 H5 N5 O	151.049	2.524	0.0128315	0.0152297	0.0110237	0.00932021	0.0136768	0.011146	0.0217623	0.0170618	0.0286951	0.021474	0.0358253	0.0437056	0.0281608	0.0203228	0.0216395	0.0141618	0.0108335	0.0169402	0.0168288	0.0238865	0.0288474	0.021321	0.0226274	0.0235957
2127	C7 H6 O	106.042	6.901	0.0102719	0.0106917	0.00931503	0.0122948	0.0134197	0.0082984	0.00628296	0.00925661	0.0112445	0.00715052	0.0169554	0.0164307	0.0229663	0.093669	0.107341	0.0848259	0.0860625	0.0327779	0.0115587	0.0220087	0.00943195	0.00839667	0.00882541	0.0198135
DL-Glutamic acid	C5 H9 N O4	147.053	3.538	0.0104937	0.0332553	0.00637963	0.00788864	0.00564365	0.00679917	0.00262353	0.0163671	0.01814	0.00629942	0.0159186	0.00664468	0.0692829	0.0186449	0.0604124	0.0781589	0.0433379	0.0241314	0.0212387	0.0195579	0.0204499	0.0173225	0.0184859	0.0197113
Eugenol	C10 H12 O2	164.084	7.276	0.0111669	0.00605459	0.00969805	0.0130905	0.0133394	0.0132696	0.01104	0.00829522	0.00420711	0.0114371	0.0137773	0.00797376	0.0128269	0.0545608	0.106384	0.0360108	0.0571613	0.0219826	0.00420387	0.0248468	0.0132015	0.0214265	0.0112903	0.0155881
meprobamate	C9 H18 N2 O4	218.126	4.351	0.011236	0.0112231	0.00713419	0.00635059	0.011169	0.00981211	0.0398054	0.0172319	0.0457961	0.0238775	0.0328416	0.0131991	0.032037	0.0228318	0.0334194	0.0197045	0.012083	0.0374968	0.0176746	0.019775	0.0208624	0.0202387	0.0202235	0.0224821
Itaconic acid	C5 H6 O4	130.027	2.394	0.00819512	0.019378	0.0178787	0.0237693	0.026847	0.0143598	0.00814554	0.0203241	0.0147041	0.0130907	0.015271	0.011389	0.00839053	0.0102955	0.0133216	0.0116072	0.0117199	0.0106422	0.0172712	0.01851	0.0184758	0.0195147	0.0185098	0.0205713
carpipramine	C28 H38 N4 O	446.303	11.691	0.0131067	0.0124296	0.0144901	0.0126042	0.011841	0.012454	0.0106799	0.0126317	0.0145013	0.0111251	0.0103131	0.0102731	0.00830994	0.00919712	0.00970599	0.0111805	0.015225	0.0083858	0.0144305	0.0125591	0.0105188	0.00899272	0.00939881	0.00949652
Propylparaben	C10 H12 O3	180.079	7.701	0.0206235	0.0140147	0.013325	0.015174	0.0157888	0.0152828	0.0189732	0.0143058	0.0142218	0.0186579	0.0145019	0.0181027	0.0171773	0.0192909	0.0361212	0.0333416	0.0308667	0.0285076	0.0158577	0.0328477	0.0141929	0.0140556	0.0132805	0.0198273
4-Nitroaniline	C6 H6 N2 O2	138.043	4.778	0.0100005	0.0189512	0.0227084	0.0469734	0.0717546	0.0154489	0.01259	0.0200919	0.0294318	0.0207719	0.00590986	0.02234	0.00901897	0.0176143	0.0158144	0.0145265	0.00672638	0.0114993	0.0163954	0.0209815	0.0121799	0.0229497	0.0277134	0.0250507
Kynurenic acid	C10 H7 N O3	189.042	6.867	0.00415637	0.00876461	0.00509862	0.0108273	0.0130704	0.00430961	0.00284284	0.00610313	0.0177311	0.00474087	0.00736943	0.00834215	0.0358904	0.041386	0.100712	0.0360354	0.020919	0.0386377	0.0193851	0.0196444	0.0187952	0.0177645	0.0159203	0.0202403
(2Z,16Z,18E,20S,21S,22R,23S,24S)-6,8,21,23,28-Pentahydroxy-3,7,16,20,22,24,29-heptamethyl-26-oxa-14-azatetracyclo[23.2.2.1~9,13~.0~5,10~]triaconta-2,5,7,9,12,16,18-heptaene-4,11,15,27,30-pentone	C35 H41 N O11	651.268	8.358	0.0236627	0.0302472	0.0102578	0.0119238	0.0165672	0.0126155	0.00443338	0.00286545	0.0288564	0.00121053	0.0104325	0.0362248	0.00985958	0.0302994	0.0354139	0.016688	0.00777373	0.0100545	0.0428048	0.00901272	0.0152471	0.0599923	0.0065217	0.00556279
lactide	C6 H8 O4	144.042	2.069	0.0133031	0.0173883	0.0395947	0.0302138	0.029218	0.0353368	0.00563456	0.0187566	0.00232388	0.0356474	0.00402736	0.00420168	0.00188122	0.0044014	0.00331613	0.0051388	0.00213713	0.00254265	0.0136801	0.0148593	0.012063	0.0150578	0.0214701	0.0217067
N-Acetyl-L-phenylalanine	C11 H13 N O3	207.089	8.003	0.00628244	0.00982458	0.021249	0.0303787	0.0270555	0.0080806	0.00378821	0.0744236	0.00247153	0.0118516	0.00276694	0.00296923	0.00164542	0.00202432	0.00272719	0.00275237	0.00424252	0.00190604	0.0162804	0.0161129	0.0189937	0.0193894	0.0175335	0.0206446
L-Ethionine	C6 H13 N O2 S	163.067	4.982	0.00714545	0.00683398	0.00640084	0.00625289	0.00644522	0.00622487	0.00510471	0.00490346	0.00504388	0.00517962	0.00476866	0.0268691	0.0656827	0.0053682	0.00729335	0.00599953	0.0073302	0.117012	0.00787344	0.0056016	0.0396995	0.0399309	0.0343578	0.0400453
epsilon-Caprolactone	C6 H10 O2	114.068	6.813	0.0131736	0.00882747	0.00363017	0.00727068	0.0205219	0.0043568	0.0107413	0.00671684	0.0208059	0.00587957	0.0301605	0.0106551	0.0192345	0.0544649	0.117867	0.076472	0.0815689	0.0376185	0.0142321	0.0114909	0.0121235	0.0165184	0.0129265	0.0159065
(+)-Nootkatone	C15 H22 O	218.167	9.588	0.00250576	0.00685859	0.0264108	0.0507584	0.0440277	0.0084945	0.00458133	0.0323046	0.00433134	0.0173233	0.00455352	0.0044389	0.00443141	0.00398097	0.00458907	0.00108933	0.00133444	0.000952469	0.0107634	0.0192726	0.026765	0.0188618	0.01951	0.0180035
deoxyuridine	C9 H12 N2 O5	228.075	4.187	0.00635473	0.00671458	0.00137312	0.0223995	0.00191755	0.00175665	0.00667635	0.00188623	0.0032455	0.0130454	0.0106346	0.00672939	0.0573452	0.00251717	0.00248529	0.00609052	0.00173917	0.0891135	0.00163915	0.00218083	0.0505832	0.00151295	0.0414277	0.0019237
Gly-Leu	C8 H16 N2 O3	188.116	5.517	0.0154825	0.00579915	0.00536656	0.00530828	0.00555722	0.00467827	0.00365428	0.00431475	0.00382047	0.031207	0.00405463	0.0034797	0.0398569	0.00338852	0.00375385	0.00346173	0.00341444	0.0498614	0.00621888	0.00448308	0.0284129	0.00373709	0.0291604	0.00353477
N-Acetyl-L-aspartic acid	C6 H9 N O5	175.048	2.811	0.00338539	0.00703462	0.00267684	0.00424785	0.00780542	0.0059016	0.0436377	0.0277098	0.0422081	0.0223037	0.0327634	0.0389113	0.0316399	0.0205373	0.0264096	0.0151152	0.00706808	0.0361585	0.0158071	0.0209619	0.0201768	0.019198	0.0237931	0.0197553
C8-HSL	C12 H21 N O3	227.152	11.163	0.0119921	0.0430536	0.0306746	0.0360609	0.108673	0.0192263	0.00297009	0.00814317	0.0049089	0.0221019	0.00316633	0.00280365	0.00385762	0.011151	0.00750696	0.0038918	0.00767321	0.0043226	0.0116885	0.0180965	0.0190772	0.0196729	0.0190569	0.0201093
(2S)-2-Amino-5-({(2R)-3-{[(2R)-2-amino-2-carboxyethyl]disulfanyl}-1-[(carboxymethyl)amino]-1-oxo-2-propanyl}amino)-5-oxopentanoic acid	C13 H22 N4 O8 S2	426.087	2.186	0.0157227	0.0115793	0.0101703	0.0116958	0.0141785	0.0139584	0.0343671	0.0240972	0.0209745	0.0312063	0.0105652	0.0169354	0.0200837	0.015533	0.00929588	0.0283105	0.0135156	0.0369877	0.018312	0.0225602	0.0222625	0.0199578	0.0234023	0.0246052
Dobesilic acid	C6 H6 O5 S	189.993	7.003	0.00599916	0.0181457	0.0105737	0.0166993	0.012357	0.00762807	0.000621192	0.0462398	0.014053	0.0128205	0.00940679	0.0122756	0.00252749	0.0126064	0.00415007	0.0114344	0.00969125	0.0153086	0.0180388	0.0198873	0.0194462	0.0195867	0.0191273	0.021826
Cortisol	C21 H30 O5	362.209	7.348	0.00504533	0.00546025	0.00464718	0.00457361	0.00445464	0.00405084	0.00377454	0.00415645	0.0135296	0.00361535	0.0305546	0.00362867	0.022132	0.075877	0.0926357	0.0602143	0.0452892	0.0703585	0.014966	0.0184897	0.0206705	0.0199945	0.0216342	0.0213274
4'-Phosphopantetheine	C11 H23 N2 O7 P S	358.096	6.625	0.00664745	0.0114091	0.00209798	0.00343731	0.00747219	0.00211185	0.0105087	0.00873594	0.0288577	0.0234531	0.0425412	0.0422417	0.0173948	0.0509759	0.0111209	0.0205968	0.016671	0.0332652	0.0170117	0.0182066	0.0195665	0.0211878	0.02024	0.0192551
5-Indolol	C8 H7 N O	133.053	7.07	0.00364257	0.00773777	0.004152	0.0057528	0.0046115	0.00497001	0.00358256	0.00465217	0.0128645	0.00568816	0.0062042	0.00250391	0.0292846	0.142756	0.0609064	0.11483	0.0511841	0.0236504	0.0160641	0.0190425	0.0160029	0.0167969	0.0145945	0.0171397
meprobamate	C9 H18 N2 O4	218.127	4.224	0.0140174	0.00287061	0.0018457	0.00759081	0.0025231	0.00203839	0.047579	0.020343	0.0547397	0.0283244	0.0392554	0.01694	0.0380939	0.0272907	0.039946	0.0235526	0.0144427	0.0448196	0.00618545	0.00550778	0.0246621	0.0242773	0.0243939	0.0268726
Ethyl myristate	C16 H32 O2	256.24	20.103	0.00422937	0.00414387	0.00417783	0.00380887	0.00382299	0.00425374	0.0252325	0.00875899	0.0936174	0.00775245	0.0124832	0.0148399	0.0242643	0.0329806	0.0589378	0.060797	0.0375902	0.00516385	0.00396003	0.003711	0.0190082	0.0207424	0.0207154	0.0189218
mephenesin	C10 H14 O3	182.094	7.291	0.0172942	0.00322541	0.0174188	0.00393383	0.0140337	0.0159991	0.00369071	0.00412273	0.00824703	0.0142371	0.0219845	0.00598054	0.0435258	0.0475369	0.0717466	0.0605658	0.0370899	0.0373509	0.00724603	0.056798	0.00687418	0.0545669	0.0536987	0.00957316
1-stearoyl-2-arachidonoyl-sn-glycero-3-phosphoethanolamine	C43 H78 N O8 P	767.547	22.546	0.0736968	0.0791206	0.0943216	0.08903	0.0949678	0.03892	0.000928746	0.00309527	0.0247411	0.00321502	0.0209854	0.014295	0.014255	0.0257136	0.0140079	0.00893882	0.00760603	0.000831814	0.0091064	0.00156776	0.00420842	0.0402515	0.0114449	0.000897265
D-Xylonic acid	C5 H10 O6	166.047	2.156	0.00945905	0.020646	0.0207166	0.0149584	0.0178602	0.015787	0.00798685	0.0124883	0.00856169	0.0217515	0.0132572	0.00724951	0.0138548	0.0126691	0.0184511	0.0138695	0.00883281	0.0187886	0.0120846	0.0124477	0.0197249	0.0234596	0.0289215	0.0254818
Pivagabine	C9 H17 N O3	187.121	2.419	0.00774495	0.0195352	0.00842799	0.0178866	0.0306748	0.0154005	0.0110517	0.0152121	0.0177896	0.0234499	0.02168	0.0115876	0.0249939	0.0320459	0.0363738	0.0388654	0.0250689	0.0494249	0.0187396	0.0189011	0.0219082	0.0182284	0.0212192	0.0222703
3796	C12 H18 O3	210.126	7.205	0.0127746	0.027701	0.0124752	0.0124609	0.0119611	0.0152217	0.0129705	0.0168228	0.0204381	0.0244266	0.01685	0.015645	0.017254	0.017508	0.0330186	0.0212383	0.0259775	0.0203225	0.00947545	0.0158826	0.0199534	0.0177437	0.0187484	0.0242144
DL-Phenylalanine	C9 H11 N O2	165.079	7.728	0.00617828	0.0165476	0.0124418	0.0236162	0.0148706	0.012336	0.0106859	0.0190473	0.0241769	0.0146828	0.0181428	0.00259057	0.0181268	0.0137508	0.0173571	0.0525198	0.0458377	0.0115949	0.0209135	0.024867	0.0262182	0.0188551	0.0178904	0.0215233
Uracil	C4 H4 N2 O2	112.027	2.774	0.00215817	0.000779766	0.00108629	0.00400307	0.00112391	0.00113569	0.0142172	0.00553947	0.0594059	0.00124198	0.0604681	0.0410641	0.0300573	0.0706869	0.0661855	0.0451487	0.0660363	0.0413	0.0190767	0.0206514	0.0297348	0.0229035	0.029742	0.0170514
Isatin	C8 H5 N O2	147.032	5.755	0.021022	0.00352294	0.0190314	0.0607412	0.0191043	0.0202439	0.0167395	0.0182139	0.0199143	0.0106424	0.0193455	0.0180631	0.0236606	0.0183045	0.0190079	0.0193431	0.0197924	0.0219368	0.0180348	0.0179442	0.00705379	0.0172524	0.00739346	0.0163493
Coumarin	C9 H6 O2	146.037	6.327	0.0204958	0.0298848	0.0156166	0.0100402	0.0280993	0.0192572	0.00876752	0.0146674	0.0124176	0.00202792	0.0110714	0.00780142	0.00188808	0.0197038	0.0137394	0.00930298	0.00648338	0.0205339	0.0257781	0.0231	0.0305285	0.028063	0.0288758	0.0250007
ibufenac	C12 H16 O2	192.115	14.542	0.00508825	0.0114009	0.00914946	0.0123273	0.018182	0.013171	0.0123199	0.0352447	0.0392165	0.015232	0.0170965	0.015697	0.00851	0.0128362	0.0273373	0.0398251	0.0151963	0.01063	0.0119245	0.0145844	0.0164897	0.0232738	0.0276847	0.0200426
Sorbic acid	C6 H8 O2	112.053	9.54	0.0158869	0.0166459	0.0226092	0.0158916	0.0207157	0.016054	0.0171856	0.0167433	0.0183946	0.0255485	0.0286639	0.0156192	0.0225828	0.0169493	0.0159299	0.0157852	0.0153747	0.0161907	0.021442	0.01724	0.0155122	0.017811	0.0169222	0.023352
2-Hydroxy-4-oxo-1,2,4-butanetricarboxylic acid	C7 H8 O8	220.022	2.395	0.00758324	0.0179164	0.0209832	0.023541	0.027005	0.00984976	0.00685218	0.021907	0.0143288	0.0126691	0.0129359	0.0125384	0.00828278	0.0104433	0.0111211	0.0116763	0.00933839	0.0103959	0.0184356	0.0198133	0.0195132	0.0172078	0.0195242	0.0199989
7,8-Dihydrobiopterin	C9 H13 N5 O3	239.102	3.262	0.00907001	0.0167599	0.0120699	0.00588656	0.0243479	0.010174	0.0129174	0.0129009	0.0348746	0.0144043	0.02409	0.00983512	0.0257621	0.0162898	0.0251683	0.00888458	0.0143131	0.0113137	0.0212456	0.0212073	0.0204466	0.0108818	0.00727685	0.0583837
2095656	C12 H9 N O2	199.063	8.408	0.00870849	0.0129801	0.0145202	0.019087	0.00755646	0.011113	0.00688807	0.0120791	0.00585091	0.0575091	0.0071056	0.0116279	0.0117428	0.018853	0.00987021	0.0134953	0.0154267	0.0294466	0.00930574	0.0196431	0.0235229	0.0200461	0.015326	0.0133663
(15Z)-9,12,13-Trihydroxy-15-octadecenoic acid	C18 H34 O5	330.241	10.63	0.0581702	0.00767667	0.00945348	0.00584419	0.00437566	0.00176062	0.00804563	0.00405643	0.0118605	0.00462674	0.00912597	0.0241731	0.0238357	0.0320223	0.0266135	0.0371456	0.0242045	0.0350892	0.0169172	0.0196932	0.0183032	0.0229593	0.0178436	0.0231873
2-(2,13-Dihydroxy-3a,6,10,14-tetramethyl-3-oxo-3,3a,4,7,8,11,12,13,14,15,16,16a-dodecahydrocyclopenta[15]annulen-1-yl)propyl acetate	C27 H42 O5	446.303	15.1	0.011507	0.0110081	0.00992275	0.00983905	0.010266	0.0100463	0.00696947	0.00684273	0.048071	0.0081435	0.020594	0.00873913	0.00598075	0.00572633	0.00563256	0.00693856	0.0260849	0.0153589	0.0133932	0.0119032	0.0105692	0.0145277	0.0130696	0.0132272
Eugenol	C10 H12 O2	164.084	24.164	0.0218225	0.0263594	0.0256461	0.0232276	0.0262455	0.0272498	0.0103018	0.00867009	0.0893051	0.00777523	0.0151181	0.0137942	0.0138166	0.0271161	0.0280572	0.0216186	0.0164748	0.0110377	0.0234258	0.0205706	0.0154042	0.0145004	0.0112778	0.010432
Elaidolinolenic acid	C18 H30 O2	278.224	21.922	0.027099	0.0197565	0.0200954	0.0201193	0.022819	0.0216396	0.0189096	0.0182945	0.0221696	0.0167254	0.0172704	0.0181362	0.0201484	0.0051	0.0170794	0.00538895	0.0204869	0.0164839	0.0201344	0.0266452	0.0194048	0.0194511	0.019148	0.00526996
Ciprostene	C22 H36 O4	346.251	11.424	0.00676331	0.00690087	0.00673373	0.00678604	0.00612956	0.00605584	0.00525142	0.00605776	0.00544734	0.00513188	0.00587849	0.00512238	0.00476958	0.00490408	0.00496699	0.00465818	0.00440592	0.00425275	0.00858908	0.013785	0.0111966	0.01165	0.0110338	0.0148244
Isatin	C8 H5 N O2	147.032	5.999	0.0259785	0.0303546	0.0104874	0.021314	0.0600206	0.00727692	0.0248624	0.00716941	0.0246147	0.0133836	0.00419107	0.0238403	0.0223514	0.00914616	0.00613605	0.00668039	0.0236046	0.0275704	0.00822974	0.0111103	0.00898642	0.011986	0.00884763	0.00804401
UP0791000	C5 H4 N4 O	136.038	4.742	0.00253189	0.0183893	0.0083392	0.0040217	0.0200995	0.0119925	0.017703	0.0161849	0.0485848	0.00369225	0.0610455	0.061686	0.00306594	0.0350619	0.0304883	0.0353496	0.0321227	0.0264506	0.0282023	0.0273803	0.0229309	0.0327035	0.0248546	0.0337351
Hexaric acid	C6 H10 O8	210.037	2.147	0.0041881	0.0235394	0.0315592	0.0108499	0.0145464	0.00953625	0.00434112	0.0135959	0.00813256	0.0152562	0.00789781	0.00546791	0.00677756	0.00708131	0.0113162	0.0101676	0.00698112	0.00770872	0.0065379	0.011028	0.0157359	0.0311751	0.0374195	0.0364528
Loratadine impurity H	C8 H13 N O3	171.089	6.909	0.0164895	0.00451196	0.00437683	0.0110794	0.00809083	0.00557941	0.0135652	0.00965634	0.0159659	0.00688887	0.015471	0.0133861	0.00757663	0.0421695	0.0760503	0.0221382	0.00849757	0.0110302	0.02541	0.0333085	0.0291047	0.00779495	0.0074376	0.0399409
Isatin	C8 H5 N O2	147.032	7.348	0.0141792	0.015799	0.0115898	0.015577	0.0140502	0.0116769	0.0136092	0.0168881	0.00792457	0.0130942	0.0186906	0.0150539	0.0143789	0.0877393	0.0441541	0.0598588	0.0226326	0.0146489	0.0193378	0.00816026	0.00920099	0.00897267	0.00687554	0.0200754
(+)-Nootkatone	C15 H22 O	218.167	7.661	0.0029192	0.00799614	0.0135429	0.00382865	0.0239814	0.0149772	0.00813133	0.00732167	0.00275754	0.00672472	0.00472554	0.00738324	0.00171607	0.00277148	0.0108796	0.00679365	0.00873676	0.00167252	0.00897121	0.00966484	0.0161931	0.016961	0.0183742	0.0164846
TBHQ	C10 H14 O2	166.099	7.292	0.0190383	0.00478216	0.0208958	0.00309074	0.00488166	0.0223375	0.0156028	0.0167639	0.0050731	0.0164868	0.0074261	0.0181211	0.0389505	0.094022	0.0801538	0.0501162	0.0624633	0.0471986	0.0100214	0.0138116	0.0111514	0.0121544	0.0109954	0.0149191
Diethyl phthalate	C12 H14 O4	222.089	20.889	0.00556521	0.00639283	0.00771434	0.00873103	0.00687038	0.00973558	0.0171064	0.0163192	0.0218559	0.0227049	0.0163116	0.0250783	0.0111878	0.0275272	0.0265229	0.0271554	0.0227646	0.0274372	0.00669437	0.0136962	0.0218672	0.02562	0.0217019	0.0215578
TBHQ	C10 H14 O2	166.099	8.134	0.0181835	0.018329	0.0154292	0.0166538	0.014674	0.0149175	0.0181138	0.017471	0.0154937	0.0135218	0.0165095	0.0159405	0.0176097	0.0345429	0.0259012	0.0212253	0.0412347	0.0221023	0.0147403	0.0179906	0.0173892	0.0157349	0.0210607	0.0176942
(+)-Alantolactone	C15 H20 O2	232.146	13.331	0.0137607	0.00597379	0.0112836	0.00973579	0.00597755	0.0103272	0.00493733	0.00751551	0.0170006	0.00915323	0.00606538	0.0180436	0.0318151	0.0328322	0.0966798	0.0518417	0.133841	0.026522	0.0186843	0.0120722	0.0135166	0.010945	0.0140942	0.0121451
Dibutyl Fumarate	C12 H20 O4	228.136	10.514	0.018966	0.00217628	0.00218314	0.00299615	0.00406473	0.00120513	0.00764593	0.00202986	0.0316262	0.00345182	0.0236964	0.0322285	0.0218709	0.0550939	0.0749601	0.0714528	0.0782663	0.078338	0.0157559	0.0176885	0.0203054	0.0218246	0.0187572	0.0142744
(E)-Prontosil	C12 H13 N5 O2 S	291.078	3.369	0.00519389	0.00991793	0.00720243	0.0126916	0.0149481	0.00526394	0.00623211	0.0176855	0.0352576	0.00767015	0.0338997	0.0298459	0.0187435	0.0299082	0.0245803	0.0270681	0.0552691	0.0168608	0.0105969	0.0203566	0.0270989	0.0254604	0.028784	0.0391889
Riboflavin	C17 H20 N4 O6	376.138	6.896	0.00535415	0.0179344	0.011517	0.0148617	0.0234563	0.00889815	0.00654148	0.0178834	0.0175939	0.0172089	0.0142432	0.0104283	0.0103142	0.0146578	0.0208599	0.0144455	0.00809265	0.0128825	0.0160262	0.0184596	0.0178589	0.019719	0.0179546	0.0216435
OZ4400000	C10 H14 O4	198.089	7.234	0.0171922	0.0201507	0.0161939	0.0152856	0.0153368	0.0121124	0.00553542	0.0122239	0.0125951	0.00980234	0.0128345	0.0123134	0.0215144	0.0458681	0.15489	0.0556518	0.0436421	0.0215619	0.0201848	0.0105246	0.00551371	0.00983318	0.00957851	0.00775679
α-Linolenic acid	C18 H30 O2	278.224	19.22	0.0239709	0.0135371	0.0217721	0.0202672	0.014455	0.0185601	0.00732132	0.00609864	0.0614965	0.0168257	0.00479381	0.0234964	0.0427373	0.0446848	0.013739	0.0240612	0.0189226	0.01149	0.0237668	0.0292391	0.0103597	0.0112981	0.0153092	0.0277596
(17Z)-6,16-Diacetoxy-4,8,14-trimethyl-3,7-dioxo-18-norcholesta-1,17,24-trien-21-oic acid	C33 H44 O8	568.302	15.952	0.00695341	0.00662595	0.0071807	0.00739649	0.00698339	0.00757305	0.00704169	0.00480739	0.380118	0.00419038	0.00972817	0.00788986	0.0166766	0.00666573	0.0202062	0.0498552	0.151912	0.00519392	0.0071906	0.00626955	0.0119198	0.0100288	0.0112231	0.0112774
Fumaric acid	C4 H4 O4	116.011	2.55	0.00635006	0.0129776	0.007092	0.0185501	0.0156406	0.0229036	0.0166278	0.0180378	0.0150438	0.0157185	0.0150416	0.0132294	0.0125693	0.0155653	0.0124481	0.00985384	0.00983329	0.0134639	0.0175349	0.0184394	0.021609	0.0181678	0.0197051	0.0163596
Isophorone	C9 H14 O	138.104	18.179	0.0138677	0.012907	0.00769338	0.012267	0.015362	0.0151789	0.0315316	0.0275587	0.0410488	0.0185883	0.0176715	0.0174311	0.0216059	0.0138432	0.00900127	0.0112746	0.0130541	0.0197939	0.0140083	0.016815	0.0179368	0.0190475	0.0199362	0.0168418
(2R)-1-(1H-Imidazol-4-yl)-2-propanamine	C6 H11 N3	125.095	1.852	0.00613766	0.0120692	0.00373876	0.00454583	0.00835818	0.00583571	0.0163477	0.00922421	0.0277115	0.0102192	0.020739	0.0197384	0.0560988	0.0516182	0.0814386	0.0341493	0.0332827	0.0603552	0.0143339	0.0187891	0.0197222	0.0220013	0.0212723	0.0226607
Boc-Gln-Oh	C10 H18 N2 O5	246.121	4.278	0.00907175	0.00756742	0.00499079	0.00551372	0.00682247	0.00551182	0.0624705	0.00538162	0.0435817	0.0175588	0.0346801	0.0147858	0.0263667	0.0261121	0.0193033	0.0154121	0.00564218	0.042738	0.0142731	0.0194758	0.0222489	0.0205148	0.019424	0.0159576
1beta-Hydroxycholic acid	C24 H40 O6	424.283	12.538	0.00172895	0.0704396	0.00213097	0.00172316	0.00188177	0.00166169	0.00139164	0.0038636	0.00147385	0.00129844	0.00141576	0.00123516	0.0014292	0.00119785	0.00122738	0.00133916	0.00124183	0.00117334	0.00977848	0.013881	0.01292	0.0157255	0.0140349	0.0198768
TBHQ	C10 H14 O2	166.099	6.88	0.0156677	0.0165639	0.0192704	0.0150209	0.0164824	0.0166011	0.0164394	0.0139914	0.0174017	0.0170045	0.0153137	0.0144862	0.0167244	0.0254101	0.0254573	0.0253864	0.0166339	0.0224951	0.015374	0.0201429	0.0261469	0.0197172	0.0192812	0.019175
Ethyl myristate	C16 H32 O2	256.24	28.66	0.00851306	0.0181088	0.00962199	0.0151748	0.0148413	0.00916985	0.00785759	0.00978426	0.037095	0.0146248	0.0169588	0.0223923	0.0173971	0.0189838	0.0151786	0.0214988	0.0255663	0.0181688	0.012379	0.011323	0.0154697	0.0185461	0.0286511	0.0356763
Ilepcimide	C15 H17 N O3	259.121	7.448	0.024271	0.0212613	0.0175905	0.0222973	0.00925067	0.0127959	0.00515494	0.0230354	0.00954428	0.0587691	0.00984522	0.0113104	0.00719198	0.0680014	0.00288591	0.00659156	0.0321299	0.0308931	0.0253796	0.022318	0.0241658	0.0107099	0.010905	0.00783054
3alpha,7alpha,12alpha-trihydroxy-5beta-cholestan-26-al	C27 H46 O4	434.339	12.14	0.0112129	0.0110583	0.0105595	0.00960303	0.0103104	0.0102984	0.00970106	0.00959257	0.00961575	0.00957175	0.00896344	0.0195284	0.00916192	0.0144566	0.0140756	0.00805259	0.0090249	0.00697065	0.0119292	0.0100476	0.010195	0.0195185	0.0142433	0.0170068
D-Glucopyranuronic acid	C6 H10 O7	194.042	2.133	0.0180593	0.021179	0.0171534	0.0169701	0.0206695	0.0202063	0.0150331	0.0152747	0.00484347	0.0352943	0.0112084	0.00724615	0.0105164	0.0105516	0.00725184	0.00994041	0.00345868	0.0154766	0.0162275	0.01718	0.0182054	0.0198921	0.0218705	0.017356
Benzil	C14 H10 O2	210.068	16.058	0.0159361	0.0126345	0.0172317	0.0202745	0.0123443	0.0159635	0.0234716	0.0196134	0.022671	0.0111978	0.018389	0.0244529	0.0156585	0.0140663	0.0126921	0.0199451	0.0240725	0.0178419	0.0187661	0.0171392	0.0146052	0.0132144	0.0163988	0.0265971
Palmitic Acid	C16 H32 O2	256.24	20.011	0.00333955	0.00281163	0.00298633	0.00265102	0.00277998	0.00335516	0.00260915	0.0109609	0.120148	0.00946319	0.0164148	0.0194119	0.0355576	0.042658	0.0745138	0.077758	0.0485037	0.0061412	0.00314147	0.00245799	0.0247674	0.0265913	0.0270833	0.0244427
Glycocholic acid	C26 H43 N O6	465.309	9.42	0.0047797	0.00933201	0.001582	0.00325881	0.00284999	0.00132092	0.00325444	0.010311	0.0131849	0.00212808	0.014846	0.0178551	0.00588988	0.0155987	0.0231878	0.00958717	0.0168812	0.0103421	0.0156292	0.0170934	0.016628	0.0182242	0.0199999	0.0205433
N-Acetyl-L-phenylalanine	C11 H13 N O3	207.089	10.366	0.014219	0.0165577	0.0172231	0.018632	0.0155158	0.0165742	0.0194249	0.0174435	0.0178277	0.0222852	0.0203857	0.0209953	0.0190484	0.0200233	0.0203309	0.0178283	0.0194867	0.0164882	0.0154571	0.0151613	0.0149524	0.0214453	0.0171217	0.0177821
1-(3-Azido-2,3-dideoxypentofuranosyl)-5-methyl-2,4(1H,3H)-pyrimidinedione	C10 H13 N5 O4	267.097	0.108	0.0366915	0.0300658	0.0292216	0.0264206	0.02533	0.025695	0.0210577	0.0102247	0.0169514	0.0181193	0.0174761	0.0163321	0.0132907	0.0128937	0.0132304	0.0124316	0.0115005	0.0125914	0.0368249	0.0272957	0.0174124	0.0150959	0.00996954	0.00824553
Cholic acid	C24 H40 O5	408.288	10.219	0.00302992	0.00373085	0.00320514	0.00344032	0.00295826	0.0032436	0.00368284	0.00379788	0.00721768	0.0043777	0.0121144	0.0165172	0.00563217	0.0124842	0.0197564	0.00647061	0.0196512	0.00932595	0.0117451	0.0171221	0.0141351	0.0167956	0.017878	0.020125
OZ4400000	C10 H14 O4	198.089	7.624	0.01463	0.0138226	0.0156474	0.0165883	0.0149128	0.016983	0.0132323	0.014632	0.015649	0.0162206	0.0170756	0.0154543	0.0164041	0.0510508	0.0575515	0.0226211	0.0215668	0.0165318	0.0197156	0.017159	0.0170555	0.0170642	0.0175415	0.017389
3,3-Tetramethyleneglutaric Acid	C9 H14 O4	186.089	7.873	0.00729626	0.0111006	0.0105484	0.0126507	0.0175792	0.00633955	0.00773988	0.0113292	0.0118893	0.0139534	0.0140585	0.0110669	0.0196171	0.0420283	0.114272	0.0476175	0.0441354	0.0245565	0.00736689	0.0216937	0.0203606	0.0192668	0.0185479	0.0204444
2-Amino-1,3,4-octadecanetriol	C18 H39 N O3	317.293	16.876	0.0161198	0.0162237	0.0169184	0.0141966	0.0141779	0.016846	0.00391343	0.0185214	0.0220601	0.0200916	0.0202507	0.0148891	0.0198806	0.0181159	0.0193312	0.0209837	0.017221	0.0182453	0.0143431	0.0175997	0.0205087	0.0198125	0.0195179	0.0187846
MFCD01332230	C5 H10 N O7 P	227.02	3.51	0.00799085	0.0186918	0.00720383	0.00757605	0.00758992	0.00666043	0.00556897	0.00578405	0.0303562	0.00591644	0.011041	0.00609299	0.117486	0.0145527	0.0860682	0.0900898	0.0470067	0.0240232	0.0129012	0.0115081	0.0146432	0.0168502	0.0185135	0.024372
(1S,3R,5E,7Z,14xi)-9,10-Secocholesta-5,7,10-triene-1,3,25-triol	C27 H44 O3	416.329	24.74	0.0255983	0.0304247	0.031334	0.0321318	0.0312472	0.0278488	0.0119584	0.00936712	0.0093487	0.00803451	0.00730814	0.00715444	0.00650083	0.00576181	0.00538025	0.00628084	0.00565609	0.00537057	0.0310836	0.0225498	0.00944419	0.0090993	0.00964161	0.00887244
4-Morpholinylacetic acid	C6 H11 N O3	145.074	4.805	0.0263404	0.0278993	0.0244557	0.0266242	0.0264212	0.0251095	0.0185028	0.0196352	0.00503736	0.0204339	0.0183748	0.00565531	0.0176822	0.0161724	0.0148933	0.0148346	0.0146153	0.0270201	0.00761613	0.0201432	0.00871929	0.018338	0.0104808	0.0147159
DL-Cerulenin	C12 H17 N O3	223.121	2.253	0.0243074	0.0214624	0.0295398	0.0248275	0.0206004	0.0244619	0.0128304	0.00939675	0.0161633	0.0202745	0.0309841	0.0178465	0.0133362	0.0180335	0.0180154	0.0246432	0.0103071	0.0120475	0.0147293	0.0160632	0.0148519	0.0105421	0.0220633	0.0117556
Anthraquinone	C14 H8 O2	208.052	14.077	0.0151431	0.0190647	0.0147829	0.0206097	0.0177519	0.0155105	0.0203691	0.0191359	0.0164838	0.0210846	0.0208616	0.0224593	0.0214034	0.0236728	0.0193829	0.0154666	0.0205621	0.0187644	0.0153697	0.0153193	0.0191679	0.0216182	0.0166346	0.0224285
DL-Cerulenin	C12 H17 N O3	223.121	3.058	0.0208616	0.0172902	0.0167446	0.0213993	0.0187695	0.0190877	0.0174327	0.0169904	0.0156205	0.0188417	0.0240089	0.0199615	0.0174071	0.0180212	0.0172748	0.0162147	0.0180948	0.0155619	0.0149041	0.0234068	0.0200029	0.0163434	0.0220599	0.0202461
Pivagabine	C9 H17 N O3	187.121	7.268	0.0185103	0.00834612	0.019827	0.0157859	0.0191723	0.00774982	0.00754739	0.0154896	0.0140946	0.00967003	0.0214842	0.0102566	0.00939091	0.0129353	0.018809	0.0155445	0.0242553	0.0275646	0.0180326	0.0201424	0.0211133	0.0173577	0.0226658	0.0203685
meprobamate	C9 H18 N2 O4	218.127	3.382	0.00875195	0.00447759	0.00471709	0.00565323	0.00485938	0.00450533	0.0471971	0.0106091	0.0668463	0.0131949	0.0399305	0.0217972	0.0344659	0.0254527	0.0211384	0.0327585	0.0173363	0.0520031	0.0104442	0.0201896	0.0245297	0.0189739	0.0230838	0.0233366
L-(+)-Valine	C5 H11 N O2	117.079	2.744	0.00591014	0.0117338	0.017275	0.020218	0.0419074	0.00814151	0.0185528	0.0177662	0.0141402	0.0128508	0.028021	0.0206255	0.00903428	0.00972854	0.017354	0.008953	0.00518479	0.0139484	0.0245758	0.0202071	0.0243799	0.00813613	0.00724853	0.0129962
Nicotinuric acid	C8 H8 N2 O3	180.053	6.961	0.00373258	0.00629614	0.00487474	0.00813755	0.00646004	0.0073823	0.00323633	0.00302091	0.00883721	0.00490751	0.00477608	0.00616615	0.019244	0.129426	0.117453	0.0488792	0.0317663	0.0399629	0.0128902	0.0152859	0.0187959	0.0178272	0.0183666	0.0190769
Boc-Gln-Oh	C10 H18 N2 O5	246.121	6.705	0.00977261	0.0121932	0.00660368	0.00425037	0.0171383	0.00630458	0.0592706	0.0169645	0.0410769	0.0174978	0.0246606	0.0115533	0.0378464	0.0206713	0.0109946	0.0161865	0.00833004	0.0318874	0.015839	0.0192923	0.0224076	0.0181188	0.0160387	0.0240768
Benzophenone	C13 H10 O	182.073	15.194	0.0196502	0.0143056	0.0159766	0.0135912	0.0176283	0.0151609	0.0181343	0.0210603	0.0220546	0.0177566	0.021932	0.026297	0.0224224	0.0266875	0.0195833	0.0176186	0.0239965	0.0226731	0.0185153	0.0162804	0.00995083	0.0185162	0.0209513	0.019036
4-O-(4-Deoxy-beta-L-threo-hex-4-enopyranuronosyl)-beta-D-galactopyranuronic acid	C12 H16 O12	352.064	2.323	0.0109929	0.00692107	0.00543234	0.11671	0.0155801	0.0154368	0.00755066	0.00777751	0.00400356	0.00741358	0.0125342	0.0109477	0.00864776	0.0314206	0.0425755	0.0156064	0.00735751	0.0208452	0.00859876	0.0158594	0.0113533	0.00944768	0.0116717	0.0111597
Benzoic acid	C7 H6 O2	122.037	2.603	0.00963186	0.00865087	0.00616541	0.00698494	0.00634499	0.00641895	0.0373057	0.0225377	0.0254044	0.0265169	0.0308652	0.0193922	0.0237876	0.0201645	0.0258367	0.0232852	0.0190131	0.0114133	0.0121789	0.00497547	0.0208155	0.0420764	0.0246944	0.0204681
Butylphthalide	C12 H14 O2	190.099	16.44	0.00884093	0.0239531	0.0129787	0.0192008	0.0268342	0.0166752	0.0199922	0.0194479	0.0815948	0.0164967	0.0147663	0.0139608	0.0102813	0.00982847	0.0168071	0.0190713	0.0207371	0.0099509	0.0259672	0.0238823	0.0173599	0.0194252	0.0148325	0.0154891
Ethylmalonic acid	C5 H8 O4	132.042	6.691	0.00389126	0.00767832	0.00503919	0.00976266	0.0123794	0.00607103	0.00356892	0.0228164	0.0123855	0.00569745	0.00881323	0.00462161	0.00413933	0.0112065	0.0118023	0.0114202	0.0110074	0.00749013	0.0186043	0.0200389	0.0142989	0.0207345	0.0178194	0.0161972
Citraconic acid	C5 H6 O4	130.026	6.611	0.00207918	0.00130577	0.0028899	0.000570557	0.00580183	0.00212095	0.00990897	0.014869	0.054904	0.00228964	0.0175269	0.0164188	0.0202752	0.0663295	0.0719104	0.0273704	0.0418183	0.043644	0.0157971	0.0182358	0.0192945	0.0195873	0.0168343	0.0222404
Elaidic acid	C18 H34 O2	282.256	20.691	0.00298469	0.00331304	0.00327981	0.00279895	0.00271734	0.00266336	0.0147936	0.00769654	0.0807737	0.00864683	0.00761242	0.00541755	0.0233727	0.0203762	0.0537255	0.031512	0.028618	0.00279597	0.00285137	0.00265572	0.0228926	0.0229291	0.0211675	0.0234531
Gly-Leu	C8 H16 N2 O3	188.116	5.767	0.014712	0.00620786	0.00890044	0.00487425	0.0111616	0.00516375	0.0428029	0.0133961	0.0598201	0.00363971	0.0409583	0.0214557	0.00326963	0.035345	0.0263402	0.0322172	0.00500949	0.0472426	0.00924548	0.0243875	0.0269988	0.0340785	0.0279111	0.035168
Spirost-5-en-3-ol	C27 H42 O3	414.312	11.958	0.00932559	0.00921628	0.00962258	0.00872937	0.00910121	0.00840015	0.00812392	0.00784274	0.0205919	0.00730892	0.0179996	0.0124564	0.0121868	0.0263665	0.0304952	0.0147279	0.0140398	0.0296656	0.0108439	0.00932193	0.0125987	0.0202514	0.0217445	0.0171821
Elaidolinolenic acid	C18 H30 O2	278.224	21.458	0.0179569	0.0207547	0.0196897	0.0250896	0.0242317	0.025241	0.0176545	0.0184807	0.0188076	0.0160201	0.0146327	0.016495	0.0172314	0.0173322	0.0143373	0.0186368	0.0172448	0.0177628	0.0195284	0.0251219	0.0192681	0.0206781	0.00489928	0.0142936
Boc-4-piperidone	C10 H17 N O3	199.121	9.071	0.00626537	0.0098711	0.011767	0.0220501	0.0247502	0.0161047	0.00501448	0.0142539	0.0141631	0.0165617	0.0141815	0.0171081	0.0123774	0.0384003	0.0503347	0.0358159	0.0409405	0.017571	0.0170716	0.0190355	0.0223281	0.0246949	0.0208662	0.0273146
Adipic acid	C6 H10 O4	146.058	6.787	0.0208735	0.0195975	0.0107014	0.0178528	0.02558	0.00998853	0.00964412	0.0131551	0.0287457	0.0114507	0.0373114	0.0238366	0.0154514	0.0381866	0.0358342	0.0309914	0.0343328	0.0233444	0.0174351	0.0197564	0.0168081	0.017831	0.0158032	0.0243757
(5E,7E)-9,10-Secocholesta-5,7,10-triene-3,25-diol	C27 H44 O2	400.333	15.935	0.0192751	0.0209067	0.0280492	0.014	0.0125915	0.0119542	0.00797128	0.00855054	0.0145223	0.00681727	0.0146654	0.0211824	0.0135769	0.0150914	0.0208635	0.0122364	0.0129709	0.0129688	0.0134044	0.0120521	0.0133422	0.0138659	0.0105102	0.0102625
Vanillyl mandelic acid	C9 H10 O5	198.053	7.581	0.00431058	0.00499291	0.00499129	0.00409423	0.0048881	0.00443203	0.0031778	0.00439059	0.0106946	0.00696547	0.00511596	0.00340665	0.020121	0.112766	0.212528	0.0351013	0.044514	0.0602046	0.0204456	0.018061	0.0164498	0.0102557	0.00673474	0.0152905
Dimethyl acetylsuccinate	C8 H12 O5	188.068	6.724	0.00254309	0.0149756	0.00428381	0.00655187	0.0249608	0.00293311	0.00179306	0.00431267	0.0151244	0.00599036	0.0206179	0.0145226	0.0200073	0.0499597	0.118902	0.126431	0.0450029	0.0660447	0.0111098	0.0114062	0.0110706	0.0245001	0.0133214	0.0168918
(1S,3R,5E,7Z,14xi)-9,10-Secocholesta-5,7,10-triene-1,3,25-triol	C27 H44 O3	416.329	20.259	0.0172154	0.0217223	0.0247137	0.0174733	0.0180466	0.0172922	0.00909307	0.00695584	0.0073893	0.00523595	0.00521427	0.00456546	0.00499758	0.00528044	0.00703487	0.00589979	0.00498576	0.00457019	0.0169892	0.0138089	0.00879377	0.0108291	0.0136829	0.0125826
4-Nitrophenol	C6 H5 N O3	139.027	4.603	0.0152922	0.0215537	0.019031	0.0920646	0.0158895	0.00641905	0.0104474	0.0125851	0.0129602	0.0407824	0.010326	0.0116179	0.011406	0.00987064	0.0108564	0.0113348	0.00809985	0.00812696	0.0244562	0.0125148	0.0217161	0.00996091	0.0128416	0.00892667
3,11,17,21-Tetrahydroxypregnan-20-one	C21 H34 O5	366.24	9.665	0.00201002	0.00647028	0.00478162	0.0138932	0.00579259	0.00501409	0.00073274	0.0210986	0.00164359	0.00224041	0.00535181	0.00136012	0.0243638	0.0636024	0.0632404	0.0363228	0.0226614	0.0472531	0.0108333	0.0176596	0.0185374	0.0193311	0.0184059	0.0166087
Phthalic acid	C8 H6 O4	166.026	7.174	0.0244036	0.0109239	0.0306616	0.0144666	0.0166574	0.018068	0.0175699	0.00896896	0.010796	0.0245666	0.00950432	0.0112602	0.0131624	0.0354809	0.0291666	0.0202705	0.0269253	0.0156657	0.0135007	0.0251055	0.0147937	0.0132755	0.00656313	0.0122408
1-Acetoxy-3-methoxycarbonyl-2,2,5,5-tetramethylpyrrolidine	C12 H21 N O4	243.147	7.439	0.0045719	0.0138508	0.0177877	0.0146166	0.0351613	0.0110294	0.00187083	0.00683669	0.0116877	0.0205751	0.00560177	0.0040361	0.0233045	0.0590619	0.0893887	0.0308427	0.0365345	0.0222519	0.0152996	0.0162759	0.0165344	0.0197864	0.0229423	0.0226123
1-{4-[4-(2-Quinolinyl)-1-piperazinyl]butyl}-2-piperidinone	C22 H30 N4 O	366.24	8.151	0.00159469	0.00353177	0.00191658	0.00736991	0.00131841	0.00139984	0.000998038	0.0112254	0.00122528	0.000936136	0.00331338	0.000930079	0.0126609	0.0523947	0.0605585	0.0290613	0.0244512	0.0555585	0.0156969	0.0168962	0.018854	0.017548	0.0177786	0.020744
2,3,14,22,25-Pentahydroxycholest-7-en-6-one	C27 H44 O6	464.314	14.237	0.00361788	0.00433076	0.00423149	0.00386847	0.00345056	0.00349492	0.00243788	0.00231022	0.00813653	0.00255656	0.0026404	0.00254625	0.00202713	0.00326736	0.00459327	0.00359625	0.00702374	0.00232891	0.0141437	0.0186799	0.0169537	0.0173146	0.0188781	0.0168555
MFCD00063839	C12 H16 O7	272.089	23.612	0.013152	0.0164314	0.0173263	0.0156605	0.0167333	0.0153787	0.0121632	0.0129255	0.0129809	0.0148542	0.0155822	0.0179068	0.0229943	0.0242517	0.0218879	0.0259361	0.0301815	0.0309548	0.0152574	0.0123028	0.0122202	0.0195263	0.028394	0.0270595
Tetrahydrocortisone	C21 H32 O5	364.225	8.2	0.0126182	0.0121223	0.0116826	0.0113548	0.0112881	0.0101206	0.00977606	0.0101813	0.013031	0.00963921	0.0122396	0.0101582	0.0364374	0.0341791	0.123635	0.0980824	0.0518626	0.0692113	0.0135088	0.0103162	0.0101301	0.0104053	0.0083254	0.00853958
7-{2,6-Dimethyl-8-[(2-methylbutanoyl)oxy]-1,2,6,7,8,8a-hexahydro-1-naphthalenyl}-3,5-dihydroxyheptanoic acid	C24 H38 O6	422.268	12.306	0.00258031	0.00242674	0.00231236	0.00217612	0.00226649	0.00228673	0.00187985	0.00167257	0.00261712	0.00191799	0.0024728	0.00234474	0.00175274	0.00261994	0.00229745	0.0024923	0.00295748	0.00193849	0.00595362	0.0175474	0.0164107	0.0151963	0.0155206	0.0141393
4-hydroxy-4-(indol-3-ylmethyl)glutamic acid	C14 H16 N2 O5	292.106	6.239	0.01212	0.0113997	0.0103983	0.0106536	0.0101939	0.00939603	0.00734658	0.00740778	0.030042	0.0073567	0.040594	0.014007	0.00667359	0.119156	0.122145	0.0911169	0.0394494	0.00691335	0.0166661	0.0194993	0.00798469	0.0187808	0.00710023	0.0200831
(+)-Nootkatone	C15 H22 O	218.167	7.727	0.00266811	0.00768166	0.0080889	0.00350056	0.00925447	0.0039198	0.00612311	0.00737085	0.00239293	0.00628077	0.00421514	0.00535916	0.00150435	0.00260621	0.00227205	0.00537679	0.00431679	0.00157775	0.00716842	0.0161679	0.0164704	0.0169582	0.019052	0.0165534
(E)-Ferulic acid	C10 H10 O4	194.058	9.04	0.00448684	0.0037012	0.00286866	0.0159549	0.0133209	0.0102594	0.00476871	0.00898885	0.0351812	0.0062664	0.00522816	0.0058347	0.0180357	0.0339791	0.0731329	0.0323828	0.0264616	0.0194662	0.0149809	0.0189945	0.0193142	0.0179535	0.0196464	0.0213869
ricinelaidic acid	C18 H34 O3	298.251	6.268	0.0227883	0.023569	0.0236806	0.0260922	0.0266482	0.00354449	0.0214051	0.021257	0.0167435	0.0193305	0.0170709	0.0184913	0.0181746	0.0192514	0.0162784	0.016287	0.00288989	0.0159512	0.0219396	0.0236425	0.0199735	0.0170237	0.0165232	0.0120416
Butylphthalide	C12 H14 O2	190.099	8.098	0.0210965	0.0228437	0.0167161	0.00826302	0.0226836	0.020952	0.0152826	0.0139819	0.00688319	0.0118166	0.0105069	0.0081217	0.00967119	0.0465462	0.132712	0.0499521	0.0375253	0.0347083	0.0281213	0.00969503	0.00672035	0.00707621	0.0190987	0.00724177
Elaidic acid	C18 H34 O2	282.256	20.597	0.0033343	0.00370112	0.00359806	0.00305103	0.00329419	0.00321997	0.00247289	0.0087686	0.0920248	0.00985126	0.00867277	0.00617217	0.0266284	0.0232144	0.061209	0.0359013	0.0326043	0.00318543	0.00345249	0.00276288	0.0260813	0.0261229	0.024116	0.0267199
21-Hydroxypregn-4-ene-3,20-dione	C21 H30 O3	330.219	10.176	0.00758718	0.00653846	0.00646562	0.00778822	0.0058333	0.00585208	0.00587117	0.0100921	0.00656784	0.00516603	0.00809805	0.00685356	0.0255777	0.0898187	0.0836939	0.104734	0.0437288	0.0599892	0.0165247	0.0200921	0.0157254	0.0180664	0.0151244	0.0164286
2374	C8 H14 O5	190.084	6.713	0.0190056	0.0362225	0.00659879	0.0118887	0.0386344	0.00708904	0.00515082	0.00599474	0.0149009	0.00677495	0.0130402	0.00947378	0.0289349	0.0678732	0.0806733	0.057882	0.0464857	0.0310494	0.0112987	0.0215727	0.0255481	0.0218884	0.0250996	0.0199694
5-Hydroxy-DL-tryptophan	C11 H12 N2 O3	220.085	5.155	0.00873926	0.00849195	0.00869212	0.0081232	0.00833555	0.00764612	0.00633294	0.00581169	0.0143253	0.00894134	0.00882078	0.0119302	0.0427608	0.0804064	0.0742236	0.0519601	0.00607287	0.0396395	0.025977	0.0182433	0.0168602	0.0180409	0.0155065	0.0222788
spermidine	C7 H19 N3	145.158	6.354	0.0227951	0.0287991	0.0157333	0.00684831	0.0215422	0.0203821	0.00902573	0.0147707	0.0066082	0.00484667	0.00981244	0.00708659	0.00469367	0.0147103	0.0118254	0.00996202	0.00762527	0.0188608	0.0235678	0.0197517	0.00752583	0.025104	0.0213463	0.0255618
DO0750000	C15 H24 O2	236.178	9.947	0.0284146	0.0194346	0.00917566	0.0322679	0.127391	0.0210651	0.00854881	0.00799638	0.012952	0.0141808	0.0113428	0.018852	0.00902944	0.0113516	0.0218925	0.0130695	0.0115065	0.0109707	0.0169414	0.0196048	0.0116988	0.0119894	0.0116943	0.0109766
Palmitelaidic acid	C16 H30 O2	254.224	14.379	0.0191288	0.0211823	0.0246062	0.0223736	0.024453	0.0236532	0.0240189	0.0212889	0.0190116	0.00313736	0.00298516	0.0199048	0.019055	0.0188507	0.0178771	0.0177105	0.0203286	0.0163587	0.0178115	0.0258197	0.00303332	0.0174589	0.0157545	0.0145836
(5E,7E)-9,10-Secocholesta-5,7,10-triene-3,25-diol	C27 H44 O2	400.334	16.196	0.0144595	0.0158761	0.0156676	0.0147688	0.0150834	0.0153346	0.0111138	0.0109875	0.0208452	0.00873381	0.016256	0.0117487	0.0184508	0.0155508	0.0219758	0.0211909	0.00770592	0.0171356	0.0153911	0.0120956	0.00926247	0.0174203	0.0161952	0.0159318
marrubin	C20 H28 O4	332.198	11.372	0.0055302	0.00564269	0.00550602	0.00584426	0.00503629	0.00488497	0.00535766	0.00407773	0.0796484	0.00421874	0.0374868	0.0161604	0.0102179	0.0646069	0.0515302	0.0383609	0.0350834	0.055892	0.0138366	0.0203037	0.0171062	0.024719	0.0164657	0.0216946
(10E)-9,12,13-Trihydroxy-10-octadecenoic acid	C18 H34 O5	330.241	12.968	0.00349887	0.00371038	0.0035725	0.00330543	0.00471824	0.00369956	0.00473641	0.00258844	0.0542024	0.00252801	0.0330533	0.00451991	0.0480861	0.0458892	0.0561148	0.137753	0.206817	0.0467778	0.0170335	0.0186776	0.0178177	0.0206698	0.0161219	0.0148657
ARECOLINE	C8 H13 N O2	155.095	7.513	0.0112173	0.0122626	0.0119891	0.0358382	0.0456565	0.00838603	0.00315342	0.0207925	0.00723723	0.0137383	0.0105083	0.00381138	0.00495889	0.0080556	0.0106719	0.00440923	0.00593501	0.00561728	0.0146892	0.0181315	0.0183478	0.0178561	0.0176694	0.0319057
Oleana-11,13(18)-diene	C30 H48	408.375	30.971	0.0322654	0.0333099	0.0335005	0.0347269	0.0363383	0.0298456	0.021481	0.0125861	0.0106687	0.00975236	0.0149311	0.0111398	0.0172446	0.00854421	0.0101725	0.0088274	0.00947854	0.0144168	0.0363251	0.02584	0.0118733	0.00981141	0.00925717	0.00766989
gitogenin	C27 H44 O4	432.324	11.044	0.0137778	0.0158768	0.0135987	0.011884	0.0119023	0.0116075	0.0117238	0.00986328	0.00970878	0.0108123	0.0122874	0.0135747	0.00863492	0.0106248	0.0135315	0.00939964	0.00819792	0.00924918	0.014266	0.0114759	0.0121499	0.0115823	0.0154891	0.00953983
ethylenediaminetriacetic acid	C8 H14 N2 O6	234.085	2.261	0.00477721	0.00586944	0.0049464	0.00647972	0.00887525	0.0044264	0.0465394	0.00812474	0.0401813	0.00909141	0.0486245	0.0244525	0.0984364	0.0360155	0.0544381	0.0143534	0.0146558	0.0297009	0.0147183	0.0176942	0.0174045	0.0220729	0.0191889	0.0207994
Citric acid	C6 H8 O7	192.027	2.807	0.00722481	0.0102858	0.0109778	0.00785496	0.0117239	0.0115946	0.0300544	0.0205198	0.0258735	0.0267233	0.0223321	0.0140407	0.0178252	0.0189175	0.0143149	0.0188504	0.00832924	0.0422541	0.0170995	0.0203082	0.0213229	0.0207582	0.02374	0.0205968
ipazilide	C24 H30 N4 O	390.24	9.993	0.0105237	0.00974229	0.0102082	0.00938332	0.0101279	0.00906967	0.0125432	0.00922418	0.0173266	0.00828653	0.0166426	0.0233581	0.0132484	0.0166421	0.0208697	0.0163071	0.0168829	0.0160967	0.0120287	0.0124177	0.0162859	0.0168408	0.016802	0.0161054
Histamine	C5 H9 N3	111.08	1.804	0.0120946	0.0112778	0.0114234	0.00961796	0.0105509	0.00992866	0.0144673	0.00886697	0.0293259	0.00828553	0.00770453	0.00726897	0.0897082	0.0329794	0.0746239	0.0118933	0.015246	0.0654032	0.0129279	0.0164582	0.0156987	0.0159385	0.0167241	0.016727
(+/-)-2-Hydroxyglutaric acid	C5 H8 O5	148.037	2.13	0.0151905	0.0245556	0.0162867	0.0204094	0.0246461	0.0197478	0.00983338	0.0175509	0.00376194	0.0341971	0.00806422	0.0042994	0.00915649	0.0107711	0.00787334	0.0115721	0.00281006	0.0110483	0.0184526	0.0178019	0.0176028	0.0190439	0.0231875	0.0180931
(1S,3R,5E,7Z,14xi)-9,10-Secocholesta-5,7,10-triene-1,3,25-triol	C27 H44 O3	416.329	24.37	0.0322855	0.0358588	0.034923	0.0322075	0.0325055	0.0342551	0.0133084	0.010863	0.0532049	0.00757372	0.00803543	0.00692768	0.0238377	0.0162718	0.0137577	0.0429074	0.0398616	0.025766	0.0320412	0.0248107	0.0121344	0.00666254	0.00656169	0.00586911
9,10-Dihydroxystearic acid	C18 H36 O4	316.261	14.739	0.00884427	0.0089867	0.00900968	0.00795548	0.00842997	0.00849292	0.00642554	0.00561232	0.00560255	0.00666602	0.00512943	0.00945089	0.00651911	0.00727169	0.027896	0.0151451	0.189291	0.0240565	0.0101077	0.0129304	0.0205386	0.0178185	0.0202768	0.0172518
3a,7a-Dihydroxycholanoic acid	C24 H40 O4	392.293	13.313	0.0113872	0.036561	0.00995218	0.0122956	0.0109591	0.0119896	0.00735502	0.00690192	0.00636324	0.00746701	0.00640392	0.00795374	0.00641336	0.00552257	0.00548554	0.00569432	0.00719981	0.00531109	0.0116614	0.00892155	0.0108352	0.0135939	0.0111072	0.0114315
VS1150000	C18 H34 O4	314.246	28.645	0.00690806	0.00695586	0.00635596	0.00575129	0.00581218	0.00608927	0.00963704	0.0253334	0.0325994	0.0194647	0.0172031	0.0256781	0.0192158	0.019432	0.0353664	0.0266957	0.0220768	0.0199572	0.00535962	0.00568437	0.0151253	0.0217731	0.0242908	0.0313665
80122	C7 H13 N O	127.1	7.508	0.0103178	0.0138618	0.0117595	0.0361674	0.0520628	0.0088911	0.00364601	0.0212226	0.0090484	0.0134315	0.010544	0.00351983	0.00497902	0.00770932	0.0131496	0.00538292	0.00443915	0.00795973	0.0161395	0.0181838	0.0188046	0.0171484	0.0179896	0.0196166
3alpha,7alpha,12alpha-trihydroxy-5beta-cholestan-26-oic acid	C27 H46 O5	450.335	17.484	0.00663967	0.00691709	0.0073805	0.0059027	0.00736167	0.00717371	0.00709676	0.00375089	0.112296	0.00392292	0.0353541	0.0213488	0.0307997	0.0599712	0.0617157	0.0596936	0.0482543	0.0279623	0.0119428	0.0148226	0.0163372	0.0162868	0.0157856	0.0142053
2-Methyl-2-propanyl [(3R)-3-methyl-2-oxo-3-oxetanyl]carbamate	C9 H15 N O4	201.1	6.976	0.0136077	0.0112603	0.0105012	0.0140266	0.0122511	0.0119994	0.00675131	0.00924794	0.0105241	0.00839171	0.0114333	0.00763559	0.0201186	0.103337	0.121586	0.0367543	0.0211235	0.025775	0.0233077	0.0182668	0.0148074	0.01837	0.0155291	0.0145667
felbamate	C11 H14 N2 O4	238.095	5.785	0.0120722	0.00846857	0.00855663	0.00820446	0.00821272	0.00744998	0.00597438	0.0105502	0.00561132	0.0200014	0.00544889	0.0393362	0.0409602	0.00550177	0.00581926	0.00529082	0.00527998	0.0641283	0.0183138	0.00663301	0.026567	0.0057555	0.0214078	0.0266426
4253	C12 H22 O2	198.162	9.744	0.0207059	0.00619708	0.0159703	0.00831034	0.0048082	0.0157736	0.00411865	0.0175676	0.035699	0.0088216	0.0369568	0.00639303	0.007362	0.0161245	0.0418961	0.0419476	0.0270294	0.0254645	0.0132778	0.016775	0.0344829	0.0346248	0.0137784	0.0137789
2-Indolinecarboxylic acid	C9 H9 N O2	163.063	6.821	0.00172965	0.00357715	0.00320832	0.00285007	0.019507	0.00147958	0.00176061	0.00415472	0.0032815	0.00200663	0.00292962	0.00163882	0.0100593	0.0545041	0.0409446	0.0348698	0.00815197	0.0189893	0.0115004	0.0108615	0.0064719	0.0193318	0.013648	0.0252205
phenacetin	C10 H13 N O2	179.095	12.224	0.0152624	0.013071	0.0128075	0.0130346	0.01475	0.017457	0.01416	0.0179632	0.0186582	0.0187	0.0162126	0.0173256	0.0178734	0.0175789	0.0184791	0.0169032	0.020128	0.0372816	0.0157626	0.0162656	0.020618	0.0153211	0.0206084	0.0226968
Succinate	C4 H4 O4	116.011	3.604	0.00608164	0.00949486	0.0066298	0.0116962	0.0111251	0.0233336	0.0261334	0.0142825	0.0273337	0.015312	0.0449832	0.0259306	0.00918776	0.0237695	0.030234	0.0101245	0.0156554	0.0188234	0.01681	0.0203214	0.022242	0.0198212	0.0206075	0.0216955
Succinate	C4 H4 O4	116.011	3.604	0.00736936	0.00985506	0.00737469	0.0116601	0.0111119	0.0233057	0.0261022	0.0142011	0.0273011	0.0152436	0.0449295	0.0258996	0.00849518	0.0237411	0.0301979	0.0108536	0.0156367	0.018801	0.01679	0.0202971	0.0222155	0.0197976	0.0205829	0.0216697
Isophorone	C9 H14 O	138.104	16.229	0.0132194	0.0140889	0.00994882	0.0143389	0.0209471	0.016098	0.0279732	0.0193539	0.0299054	0.0158913	0.019005	0.0155086	0.017216	0.015333	0.0117711	0.0102839	0.0142358	0.018514	0.0100479	0.0166792	0.0158224	0.0207367	0.020433	0.0190829
Propylparaben	C10 H12 O3	180.079	12.091	0.0178861	0.0183644	0.0179704	0.017184	0.0164964	0.0142049	0.0158665	0.0163615	0.0156991	0.00690198	0.0108076	0.0148964	0.0244088	0.0422248	0.10174	0.0401227	0.0679806	0.0141177	0.0104071	0.0286097	0.0104971	0.0102422	0.0100359	0.0106752
L-(+)-Leucine	C6 H13 N O2	131.095	7.515	0.0114581	0.0124924	0.0107005	0.0436462	0.040332	0.00921582	0.00238487	0.0245491	0.00684678	0.0126533	0.0102659	0.00423872	0.00482277	0.00750823	0.0108013	0.00420377	0.00520826	0.00596332	0.0127193	0.0191892	0.0188061	0.0240556	0.0168711	0.0183486
MFCD11045309	C27 H40 O2	396.303	13.427	0.0114805	0.0118084	0.0110677	0.0116881	0.0115046	0.0113493	0.00893543	0.00820976	0.00756426	0.00812701	0.00818013	0.00731874	0.00654636	0.00666068	0.0114704	0.0125343	0.0153788	0.00652725	0.0110738	0.0135028	0.0118365	0.016108	0.0148278	0.0139599
1792831	C16 H30 O4	286.214	23.095	0.0164366	0.0192966	0.0189274	0.0196215	0.0182515	0.0202541	0.0159599	0.0122489	0.0186806	0.0248177	0.023456	0.0210638	0.0231301	0.0205005	0.0216523	0.0227847	0.0173962	0.0233972	0.0201553	0.0158357	0.0190708	0.0153866	0.0175843	0.0218892
Ilepcimide	C15 H17 N O3	259.121	8.129	0.0157811	0.0163541	0.00996569	0.0154575	0.0206379	0.0187197	0.0122935	0.0206471	0.0160476	0.0330989	0.0119616	0.0178114	0.00461211	0.0586672	0.0116125	0.00721141	0.0241386	0.0195123	0.0157615	0.0187229	0.0484795	0.0127338	0.0122977	0.00690349
4253	C12 H22 O2	198.162	23.199	0.020951	0.0242721	0.0254691	0.0248238	0.0256239	0.0264	0.0159135	0.00971529	0.0103119	0.0101373	0.0151725	0.0205045	0.0334277	0.0182033	0.0193201	0.0158645	0.0158977	0.0178793	0.0243373	0.0199188	0.0120105	0.0209538	0.0133599	0.0197898
2-Naphthalenesulfonic acid	C10 H8 O3 S	208.019	7.656	0.0627141	0.06468	0.106148	0.0140952	0.0122279	0.00660458	0.00443251	0.00643176	0.021296	0.0047998	0.01202	0.0102746	0.00799032	0.0387014	0.0425504	0.0299495	0.0195734	0.0208765	0.0173709	0.0173045	0.022938	0.0182645	0.0167859	0.0210273
(1,4,8,11-Tetraazacyclotetradecan-1-ylmethyl)phosphonic acid	C11 H27 N4 O3 P	294.183	15.541	0.00918778	0.0149154	0.0115256	0.0152641	0.0103938	0.0157296	0.0263331	0.0169267	0.0156572	0.0154455	0.0242118	0.0163786	0.0186478	0.0209829	0.0158679	0.0195102	0.0240526	0.0264927	0.011677	0.0154167	0.0205421	0.0155357	0.0200516	0.0217879
N-Boc-3-Pyrrolidinone	C9 H15 N O3	185.105	7.588	0.0224123	0.0226397	0.0220675	0.0271782	0.0262851	0.019114	0.0190922	0.0211006	0.021351	0.00347883	0.0192642	0.00710323	0.0182948	0.00518527	0.0201736	0.0175477	0.0185687	0.00234922	0.0225479	0.0258915	0.0216517	0.019286	0.00846769	0.0189717
EPTC	C9 H19 N O S	189.119	10.788	0.00623173	0.0195498	0.0179891	0.034253	0.0106749	0.00466914	0.00399951	0.00853747	0.0596504	0.00406112	0.00413048	0.00426871	0.013505	0.0295824	0.0460323	0.0288988	0.0240122	0.0196193	0.0204577	0.0204074	0.0170361	0.0168996	0.0154433	0.015275
1,3,4-Trihydroxy-5-oxocyclohexanecarboxylic acid	C7 H10 O6	190.048	3.661	0.00411535	0.0128065	0.0109986	0.0175952	0.0150801	0.00943855	0.00868337	0.0121629	0.0209896	0.0195326	0.0180734	0.015198	0.015052	0.0276256	0.0427924	0.0131957	0.0163945	0.00961786	0.0171075	0.018181	0.0171985	0.0181328	0.0195731	0.0165337
2-Butoxyethanol acetate	C8 H16 O3	160.11	9.211	0.00798661	0.00541698	0.00456556	0.0062928	0.00489061	0.00330723	0.00872725	0.00840878	0.0291185	0.00398179	0.0314859	0.0396544	0.0332952	0.0302708	0.0612509	0.0518083	0.0590546	0.0547265	0.015302	0.0193289	0.0427992	0.0181333	0.0197961	0.0270275
2,6-Di-tert-butyl-4-hydroperoxy-4-methyl-2,5-cyclohexadien-1-one	C15 H24 O3	252.172	15.668	0.0125307	0.014344	0.00953273	0.0224396	0.0402695	0.0107438	0.00709899	0.00650428	0.00865217	0.00556016	0.00655844	0.0065523	0.0105723	0.0479286	0.0597435	0.0334931	0.011832	0.0259956	0.0145549	0.020913	0.0185946	0.0185722	0.0209957	0.0153758
9-oxodecenoic acid	C10 H16 O3	184.11	7.295	0.0143724	0.00651077	0.0161122	0.00610214	0.0190701	0.0159111	0.0155513	0.0144284	0.007964	0.0133024	0.0236054	0.0172636	0.0225402	0.0659901	0.110813	0.0563987	0.0634781	0.0358847	0.0109128	0.0115418	0.0111724	0.0135258	0.0116524	0.0131296
Pivagabine	C9 H17 N O3	187.121	8.602	0.0145334	0.0157427	0.0178366	0.0225458	0.043401	0.00693292	0.00445055	0.015461	0.012149	0.00994579	0.0163566	0.0190246	0.00975201	0.0152462	0.0166552	0.0130645	0.00960843	0.0124119	0.0113881	0.0127655	0.0130992	0.0146111	0.0132748	0.0146458
4-Morpholinylacetic acid	C6 H11 N O3	145.074	3.512	0.0066744	0.0312625	0.0137045	0.00450945	0.00512303	0.0122369	0.0116646	0.0078816	0.0189218	0.00556888	0.00870483	0.0130356	0.0943688	0.0186162	0.0702477	0.0771498	0.0488069	0.0248586	0.0138929	0.0168755	0.0173772	0.0170465	0.0198624	0.0178517
[(1E)-4-(6-Amino-9H-purin-9-yl)-3-(hydroxymethyl)-1-buten-1-yl]phosphonic acid	C10 H14 N5 O4 P	299.077	4.756	0.00688973	0.00894277	0.00898128	0.00641631	0.00933725	0.00858693	0.00947786	0.00857124	0.0153554	0.00747389	0.0218881	0.0175831	0.0109842	0.0128772	0.0116635	0.0105562	0.0101792	0.0136621	0.0154486	0.0146611	0.0154379	0.0116118	0.0103478	0.0133488
4,6-CHOLESTADIEN-3-ONE	C27 H42 O	382.323	1.77	0.0266561	0.025768	0.0248785	0.0268107	0.0032519	0.0248961	0.0180329	0.0212428	0.0187555	0.0207727	0.0189688	0.01802	0.0194266	0.0204723	0.0196878	0.0187656	0.0023059	0.0177495	0.0255527	0.0221447	0.0198549	0.0177604	0.0196426	0.00248264
Butyrophenone	C10 H12 O	148.089	7.296	0.0122836	0.00825403	0.0139346	0.00536958	0.00618114	0.00434775	0.00788662	0.00449001	0.00637574	0.0115674	0.00947821	0.0132637	0.0269805	0.0895472	0.117689	0.090812	0.0370026	0.0403017	0.0167504	0.0104357	0.0196406	0.0177252	0.0153931	0.0172423
17-Octadecynoic acid	C18 H32 O2	280.24	18.996	0.00458841	0.00486137	0.00499429	0.00416123	0.00431725	0.00497034	0.0222632	0.00846883	0.110268	0.00954489	0.00569983	0.00705905	0.0316937	0.0194312	0.0581498	0.0188758	0.0213562	0.00202566	0.00437167	0.00403188	0.0289024	0.0207413	0.0216242	0.0217345
THREO-SPHINGOSINE, (-)-	C18 H37 N O2	299.282	16.447	0.0054857	0.00569617	0.00509823	0.00544546	0.00562784	0.00605262	0.0067938	0.024399	0.0365268	0.0265	0.0225245	0.0286987	0.0250752	0.0225564	0.0285703	0.0241574	0.0254248	0.0261364	0.00565388	0.00420041	0.0056298	0.0276414	0.0202554	0.0290283
(22E)-Ergosta-7,22-diene-3,5,6-triol	C28 H46 O3	430.344	18.897	0.0229782	0.0234029	0.0248204	0.0238302	0.025779	0.0245553	0.0125197	0.0109515	0.0827934	0.00980273	0.0120205	0.0102281	0.00820782	0.0350843	0.0618896	0.0306824	0.0280984	0.00710751	0.0236034	0.0183573	0.00968821	0.00875139	0.00714511	0.00690801
Diethyl malonate	C7 H12 O4	160.073	6.7	0.0178939	0.0732893	0.0327382	0.0315011	0.0537283	0.0189214	0.00744293	0.0129768	0.0127464	0.0245817	0.00844011	0.00882563	0.00364288	0.00923597	0.00938199	0.0106194	0.00915447	0.008388	0.0141319	0.0138457	0.0204791	0.0193467	0.0168545	0.0355404
VS1150000	C18 H34 O4	314.246	15.624	0.0408567	0.0226196	0.00613964	0.00958768	0.011379	0.00653449	0.00360289	0.00878646	0.0252075	0.0078112	0.00772469	0.00696885	0.00676766	0.0157399	0.0238195	0.0160799	0.0149329	0.015152	0.0160841	0.0216804	0.0232773	0.0172795	0.0159476	0.0157104
N-Acetylalanine	C5 H9 N O3	131.058	4.14	0.0031081	0.0053576	0.00436207	0.00809584	0.0113422	0.00338389	0.00785321	0.0101254	0.0328282	0.00837548	0.0503121	0.0331753	0.0159757	0.0504951	0.0183182	0.0223304	0.0261335	0.0320456	0.019288	0.0214259	0.0250163	0.0189384	0.0192127	0.0210177
DIBUTOXYETHYLPHTHALATE	C20 H30 O6	366.204	7.129	0.0165167	0.00667342	0.00646147	0.0171699	0.0106967	0.00428632	0.000786445	0.0132761	0.00264968	0.0058693	0.00462826	0.000976458	0.00694251	0.0388655	0.0629069	0.0513213	0.0144626	0.0257908	0.0162759	0.0190597	0.0179024	0.0180688	0.0174883	0.0171085
3,3-Tetramethyleneglutaric Acid	C9 H14 O4	186.089	7.005	0.00947393	0.0238857	0.0160795	0.0185286	0.018193	0.014399	0.0150451	0.0190356	0.00655607	0.0147236	0.00560552	0.0151091	0.0135597	0.0352897	0.0854441	0.0310294	0.0200707	0.0157036	0.0216235	0.0150644	0.0231543	0.011965	0.027286	0.020822
5-Hydroxy-DL-tryptophan	C11 H12 N2 O3	220.085	5.303	0.00890911	0.00884287	0.00779906	0.00865797	0.0079042	0.00699114	0.00574774	0.0061255	0.0186308	0.00633762	0.0114719	0.0155158	0.00537543	0.104573	0.0965318	0.067577	0.0391696	0.0515534	0.0337845	0.0237264	0.0219276	0.0234632	0.0201671	0.0236144
Dimethyl acetylsuccinate	C8 H12 O5	188.068	6.844	0.00595821	0.0308511	0.00447999	0.00642462	0.0150886	0.00444517	0.00397809	0.00947534	0.0167011	0.00592794	0.0112461	0.00945567	0.0174564	0.0542792	0.0434541	0.0373772	0.0306957	0.0109399	0.0245183	0.0165106	0.0166578	0.0173258	0.0151869	0.0221174
TI1090000	C22 H34 O4	362.244	9.629	0.00968118	0.0093099	0.00843237	0.00741772	0.00886432	0.00807764	0.00651358	0.0110142	0.0067721	0.00786216	0.00624841	0.00702094	0.00624541	0.0064832	0.00790821	0.00635079	0.00608609	0.00647566	0.0119284	0.008174	0.00681916	0.0258078	0.00993739	0.00873383
Deoxycholic acid	C24 H40 O4	392.293	16.662	0.0196501	0.0305424	0.0728454	0.0577756	0.0244141	0.0070862	0.00355218	0.00420457	0.0297405	0.00291992	0.00723069	0.00581352	0.00326685	0.00411405	0.0380827	0.0115199	0.0120079	0.00279169	0.0132228	0.0186184	0.0165713	0.0164091	0.017149	0.0150926
IN00216	C14 H13 N O4	259.084	10.5	0.00941783	0.0109801	0.00966267	0.0146246	0.0185464	0.0103975	0.0122157	0.0144047	0.0153417	0.0210787	0.0140496	0.0210894	0.0231219	0.0181412	0.0155341	0.0189923	0.0171563	0.0277054	0.0123536	0.0212754	0.0264724	0.0158186	0.022899	0.020222
Ciclopirox	C12 H17 N O2	207.126	6.563	0.0259262	0.0189884	0.0155758	0.0178937	0.0190861	0.0215258	0.0218657	0.0189956	0.0129099	0.0179716	0.0192541	0.0193265	0.0179686	0.0187534	0.0176831	0.0118532	0.0180774	0.0176767	0.0196839	0.0188352	0.0177431	0.0160568	0.0183652	0.0155225
13-Hydroxyoctadecadienoic acid	C18 H32 O3	296.235	19.164	0.0355438	0.00754889	0.00793314	0.00745892	0.00728522	0.00686303	0.0168901	0.00536453	0.098509	0.00545108	0.00697665	0.0288623	0.0234922	0.0425283	0.0171164	0.0320808	0.0236783	0.016007	0.013648	0.0186873	0.01981	0.0194538	0.0166545	0.0151376
n-butyl methacrylate	C8 H14 O2	142.099	7.949	0.00856953	0.0141581	0.00904949	0.0117559	0.023235	0.0044997	0.00176918	0.00254025	0.0105991	0.0103891	0.0133161	0.0101398	0.0223829	0.0553365	0.10551	0.04866	0.0455381	0.0163546	0.0163249	0.023312	0.0155559	0.0166092	0.0198877	0.0219249
Cinnamoylglycine	C11 H11 N O3	205.074	8.156	0.00200218	0.00490624	0.0135595	0.0327857	0.0195584	0.0184104	0.000790996	0.0374521	0.00544759	0.0196149	0.00489057	0.0105355	0.0122299	0.00876818	0.0271703	0.00876253	0.0320826	0.0113712	0.0160876	0.0182709	0.0209233	0.0192305	0.0197742	0.0220742
9-oxodecenoic acid	C10 H16 O3	184.11	13.708	0.0241544	0.0164647	0.012292	0.0272719	0.026024	0.0163406	0.019722	0.0135903	0.0180237	0.0250161	0.0284255	0.0150037	0.010353	0.00930853	0.00795514	0.0102604	0.0101319	0.01582	0.0177749	0.0143771	0.018156	0.0270619	0.0276558	0.0228575
Juniperic acid	C16 H32 O3	272.235	25.392	0.0110863	0.0141734	0.0137589	0.00934606	0.0116462	0.0350281	0.00902392	0.035891	0.0341019	0.0101469	0.0102126	0.0154874	0.033275	0.0109237	0.0194391	0.00766869	0.0152784	0.0082874	0.0370964	0.010658	0.0150408	0.017789	0.00758474	0.014888
demethylphylloquinone	C30 H44 O2	436.334	13.489	0.0130627	0.0127689	0.0126617	0.0126388	0.0124404	0.0122724	0.00858328	0.00849796	0.0819414	0.00913576	0.0135236	0.00980303	0.037007	0.0552125	0.072636	0.055391	0.050347	0.0259076	0.0123382	0.0101154	0.0118826	0.0115909	0.0100325	0.0124019
(1'R,2R,4S,4'S,5S,6R,8'R,10'E,12'S,13'S,14'E,16'E,20'S,24'S)-4,12',24'-Trihydroxy-6-isopropyl-5,11',13',22'-tetramethyl-3,4,5,6-tetrahydro-2'H,21'H-spiro[pyran-2,6'-[3,7,19]trioxatetracyclo[15.6.1.1~4 ,8~.0~20,24~]pentacosa[10,14,16,22]tetraene]-2',21'-dione	C33 H46 O9	586.313	9.627	0.00289904	0.00332084	0.00213287	0.00191403	0.00210383	0.00190465	0.00156483	0.00140098	0.0207927	0.00129873	0.00228072	0.00207437	0.0318611	0.0818847	0.0967632	0.104188	0.101937	0.0421509	0.00881912	0.0138376	0.0195817	0.0184803	0.0187893	0.0224738
D-Xylonic acid	C5 H10 O6	166.048	8.237	0.0164182	0.0197861	0.0153202	0.0175726	0.0144673	0.0188297	0.0183799	0.015192	0.017582	0.012984	0.0205419	0.0160979	0.0171682	0.0160196	0.0220376	0.0206137	0.0172785	0.0233524	0.0241837	0.0239001	0.0183343	0.0208343	0.0219566	0.0191452
Oleic acid	C18 H34 O2	282.256	1.667	0.02718	0.0274831	0.0322916	0.0288399	0.0306411	0.0345525	0.0231719	0.00288493	0.0217643	0.00343151	0.0231577	0.0171117	0.0152623	0.0166916	0.0217978	0.002718	0.016921	0.0138883	0.0219029	0.0271648	0.0218259	0.0193572	0.0134508	0.0025335
4,6-CHOLESTADIEN-3-ONE	C27 H42 O	382.324	17.784	0.0220775	0.0247635	0.0197153	0.0210344	0.0239662	0.0201128	0.0173596	0.0202282	0.0179319	0.0171508	0.0194297	0.0221481	0.0184249	0.0152215	0.017602	0.0220746	0.0200503	0.0199444	0.0226143	0.0208859	0.0164807	0.0188231	0.0169991	0.0149634
(Boc-aminooxy)acetic Acid	C7 H13 N O5	191.079	4.42	0.00451191	0.00702967	0.00401375	0.0088122	0.0124002	0.00385836	0.014721	0.0181117	0.028274	0.00529972	0.0194406	0.0215567	0.00646882	0.00903764	0.0378695	0.00497543	0.00405557	0.00631087	0.0158358	0.0199296	0.0208553	0.0195482	0.0179082	0.0204021
VS1150000	C18 H34 O4	314.246	16.023	0.0208891	0.0200041	0.0141303	0.0153847	0.0183795	0.0147829	0.010147	0.0106894	0.0167076	0.0100472	0.0114401	0.00832359	0.0146768	0.0280598	0.0475003	0.0245568	0.0405316	0.0280645	0.015954	0.0130182	0.016541	0.0166716	0.0121929	0.016739
4-[Ethyl(7-mesityl-2,5,6-trimethyl-7H-pyrrolo[2,3-d]pyrimidin-4-yl)amino]-1-butanol	C24 H34 N4 O	394.273	9.539	0.00958666	0.0104864	0.00825582	0.008488	0.00736216	0.00731642	0.00705471	0.00889928	0.00792781	0.00575162	0.00647694	0.00789997	0.0062122	0.00713649	0.0064969	0.00596123	0.00740961	0.00727763	0.0198668	0.0105485	0.0101707	0.012037	0.00908644	0.0130198
all-trans-retinal	C20 H28 O	284.213	21.082	0.0176319	0.0204411	0.0193207	0.0201845	0.0218583	0.0204873	0.0101948	0.00896701	0.0265946	0.0195813	0.0113663	0.00720372	0.00698514	0.018193	0.00926146	0.0083117	0.0070648	0.0065362	0.0191679	0.0187777	0.0149028	0.0201705	0.0223045	0.0219174
Ribose 5-phosphate	C5 H11 O8 P	230.019	2.165	0.0209293	0.0162829	0.012682	0.012918	0.0181498	0.0217599	0.022102	0.0111676	0.00732649	0.0331049	0.016013	0.0116863	0.0147791	0.0169993	0.0101628	0.00684104	0.00533691	0.0223955	0.0139009	0.0225132	0.0187953	0.0194503	0.0157815	0.0164584
DO0750000	C15 H24 O2	236.177	13.604	0.0179467	0.0256479	0.0265116	0.028363	0.0702925	0.025248	0.0142697	0.0168131	0.0208724	0.00896644	0.0139112	0.0139638	0.0166433	0.0223692	0.0273949	0.00836345	0.0125362	0.0159297	0.0127854	0.00922487	0.0098731	0.00929905	0.00808553	0.00873644
DL-Mevalonic acid	C6 H12 O4	148.073	4.512	0.0076446	0.00777857	0.00750992	0.0114517	0.00885617	0.00747999	0.00804436	0.00765365	0.0132589	0.0089794	0.016947	0.015736	0.014601	0.0609696	0.0595171	0.0385565	0.0156657	0.0150987	0.0142791	0.0103986	0.0139027	0.0133614	0.0124595	0.0152493
dimethyl itaconate	C7 H10 O4	158.058	6.864	0.00590169	0.0106242	0.00333873	0.00815544	0.00655776	0.00422175	0.00173158	0.00790809	0.0154001	0.00358401	0.0124673	0.00511902	0.0145418	0.0651434	0.0550679	0.0490189	0.0519676	0.0192786	0.0181097	0.0185561	0.0179325	0.0207653	0.020604	0.0228944
(+)-Nootkatone	C15 H22 O	218.167	7.54	0.0120467	0.0126612	0.0101517	0.0125919	0.0113677	0.0121485	0.00870313	0.00729939	0.00873281	0.00455716	0.00985473	0.0022966	0.0079904	0.00786868	0.0135192	0.00785668	0.00877636	0.00891831	0.0114135	0.013223	0.0154356	0.0152616	0.0251555	0.0131896
Itaconic acid	C5 H6 O4	130.026	2.921	0.00395601	0.0138216	0.0163695	0.0200488	0.0216688	0.0099461	0.0115432	0.0179659	0.0172688	0.0278463	0.0314104	0.0141916	0.0166629	0.0195679	0.017139	0.00765493	0.00499995	0.0484588	0.0164696	0.0192259	0.0176398	0.0168289	0.024589	0.0167035
(Hydroxyethyl)methacrylate	C6 H10 O3	130.063	7.573	0.00656963	0.00511971	0.00468925	0.0079682	0.00541656	0.00955877	0.00623628	0.0126095	0.01262	0.00780543	0.0614713	0.0196051	0.0180121	0.00818998	0.0183528	0.0205322	0.0610409	0.0146953	0.0107652	0.0551447	0.052601	0.0105521	0.0128826	0.0229325
gitogenin	C27 H44 O4	432.324	14.723	0.0107156	0.0101227	0.0101356	0.0105223	0.0104893	0.0112732	0.00891039	0.00736094	0.043231	0.00773567	0.0300707	0.00784056	0.00672428	0.0261599	0.0066677	0.0341459	0.0566956	0.0646665	0.0113291	0.00899565	0.014766	0.0134172	0.011363	0.0128797
9,10-Dihydroxystearic acid	C18 H36 O4	316.261	17.702	0.0678478	0.011499	0.0139992	0.0067387	0.00918763	0.00457579	0.00859064	0.0089039	0.0171859	0.00588876	0.0102447	0.0164752	0.0146538	0.0222954	0.0169909	0.0200168	0.0177047	0.0155343	0.0122218	0.0157998	0.0219199	0.0166538	0.016465	0.0177415
Hexadecanedioic acid	C16 H30 O4	286.214	17.376	0.0123897	0.0279971	0.00609398	0.0103219	0.00753681	0.00495888	0.0128957	0.00672276	0.0645342	0.00691291	0.0279228	0.0204681	0.0271848	0.0440917	0.0649799	0.0460997	0.0442322	0.0183056	0.0126538	0.0198636	0.0165254	0.0172065	0.0145789	0.023037
4-[Ethyl(7-mesityl-2,5,6-trimethyl-7H-pyrrolo[2,3-d]pyrimidin-4-yl)amino]-1-butanol	C24 H34 N4 O	394.272	11.741	0.0101816	0.00939219	0.00962448	0.00913192	0.00906567	0.00847269	0.00748851	0.00964822	0.0115316	0.0078847	0.00841181	0.00806591	0.00647465	0.00755399	0.00683835	0.00631559	0.00700965	0.00727991	0.0117957	0.015634	0.0103404	0.0104783	0.00782742	0.00647949
felbamate	C11 H14 N2 O4	238.095	6.004	0.0116424	0.0136509	0.00803079	0.00758761	0.0136102	0.00695578	0.0439705	0.0101746	0.0571204	0.00568645	0.0674611	0.0379357	0.00514964	0.0443233	0.0216549	0.0360386	0.00497966	0.0618452	0.0177317	0.0276797	0.0256212	0.0281865	0.0206456	0.025694
nylon cyclic dimer	C12 H22 N2 O2	226.167	28.508	0.0141498	0.0279301	0.0212279	0.0182605	0.0271146	0.018816	0.0274955	0.0165155	0.0193479	0.0180545	0.0179457	0.0147011	0.0179187	0.0227782	0.0220422	0.0264812	0.0209726	0.0225302	0.0155185	0.0130034	0.0188593	0.0179076	0.0169459	0.0193307
13-Hydroxyoctadecadienoic acid	C18 H32 O3	296.235	15.975	0.0204315	0.0148416	0.0157986	0.0199345	0.0156936	0.0235536	0.0213372	0.0203662	0.0197307	0.00419356	0.021423	0.0170075	0.0169777	0.0167654	0.0188604	0.0180536	0.0176073	0.022578	0.00781398	0.0227229	0.022965	0.0195089	0.0192735	0.0228005
1,3,4-Trihydroxy-5-oxocyclohexanecarboxylic acid	C7 H10 O6	190.048	3.797	0.000833892	0.0111338	0.0124337	0.00110839	0.0170478	0.0106701	0.007297	0.01375	0.0163688	0.0220812	0.0204316	0.0171778	0.0189197	0.0312303	0.0483762	0.0149175	0.0195496	0.0108728	0.0193398	0.0209651	0.0194427	0.0204988	0.022127	0.0186911
Phencyclidine	C17 H25 N	243.198	9.98	0.0068495	0.00634093	0.00664415	0.00610729	0.00659194	0.00590315	0.0288995	0.0367907	0.0188811	0.037688	0.0223996	0.0220277	0.020964	0.0148269	0.0138781	0.0201697	0.0202693	0.0186167	0.00782911	0.00933984	0.0214672	0.019295	0.0222308	0.0199248
Pivagabine	C9 H17 N O3	187.121	8.904	0.0196393	0.0258397	0.0235211	0.0459251	0.0294119	0.00756565	0.00319488	0.0260467	0.00276953	0.0168735	0.00518195	0.00438723	0.00356927	0.0056443	0.00727013	0.00518357	0.00532809	0.00525995	0.0151225	0.0186558	0.0180897	0.0177058	0.0195488	0.017886
(1S,3R,5E,7Z,14xi)-9,10-Secocholesta-5,7,10-triene-1,3,25-triol	C27 H44 O3	416.329	10.925	0.012594	0.0340153	0.00836384	0.0278232	0.0224482	0.0108623	0.00626073	0.0068237	0.00504114	0.00807677	0.027907	0.0116485	0.0169746	0.0366487	0.0504242	0.012536	0.0170432	0.0454921	0.0173181	0.0205272	0.0182654	0.0192552	0.0197242	0.0193169
10-deacetyl-2-debenzoylbaccatin III	C22 H32 O9	440.203	13.36	0.00939096	0.0328902	0.0770885	0.127104	0.303186	0.0322782	0.00621466	0.0057621	0.00524771	0.0160729	0.00512282	0.00451478	0.00528904	0.00495001	0.00452388	0.00469606	0.00466835	0.00424895	0.00869815	0.01302	0.0106312	0.0149141	0.0174092	0.0166287
15-[(4-Methoxyphenyl)amino]retinal	C27 H35 N O2	405.266	29.319	0.033325	0.0301831	0.0303607	0.0357206	0.0357806	0.0307272	0.023793	0.0149317	0.0965221	0.0113739	0.0113302	0.0110189	0.0110225	0.010036	0.0118565	0.00896194	0.0093301	0.00907261	0.0308253	0.0285722	0.0126163	0.010248	0.00911671	0.00739691
Isophorone	C9 H14 O	138.104	8.796	0.0284881	0.0123267	0.0332706	0.00561164	0.016961	0.030688	0.0235666	0.0229532	0.00614784	0.0206541	0.0202912	0.0171242	0.0221395	0.0153439	0.0554487	0.0107103	0.0199611	0.00915832	0.0114865	0.00556875	0.00603194	0.00599321	0.00608204	0.0225923
3539	C16 H23 N O2	261.173	27.194	0.027828	0.029388	0.0285854	0.0268538	0.0284615	0.0268452	0.0122787	0.0140273	0.0135516	0.0133248	0.0121258	0.0125269	0.0139648	0.0160289	0.017688	0.0220088	0.0238105	0.0163131	0.026155	0.0213383	0.0131483	0.0129691	0.0207716	0.0222653
(5E,7E)-9,10-Secocholesta-5,7,10-triene-3,25-diol	C27 H44 O2	400.334	15.342	0.0194845	0.0398677	0.0203052	0.0213151	0.0354436	0.0174564	0.0113097	0.0130212	0.0169257	0.0108654	0.0112773	0.00942778	0.0111271	0.021812	0.0129179	0.0193477	0.0110434	0.0472696	0.0281339	0.0169921	0.011943	0.0102306	0.0202332	0.0188003
Rolipram	C16 H21 N O3	275.152	18.01	0.0265981	0.0273856	0.02736	0.0274472	0.0268627	0.0310566	0.016887	0.0164578	0.0256537	0.0137145	0.0167723	0.0156375	0.0100153	0.0142769	0.0178062	0.0105004	0.0148869	0.016743	0.0267858	0.0217149	0.0147945	0.0159327	0.0168114	0.0181136
Loratadine impurity H	C8 H13 N O3	171.089	7.681	0.0036527	0.00236464	0.00653245	0.0127803	0.0152532	0.0106523	0.00429568	0.0103811	0.0117594	0.0132269	0.0145361	0.00868118	0.0137106	0.057517	0.122383	0.0868543	0.0499463	0.0399194	0.0161483	0.0132652	0.0221204	0.0164515	0.0219829	0.0190493
Queen Bee Acid	C10 H18 O3	186.125	12.153	0.0188247	0.0270968	0.007144	0.00983371	0.00570335	0.00417773	0.00447044	0.00745779	0.0176528	0.00382451	0.0167436	0.0106207	0.025803	0.0622746	0.0932717	0.0558934	0.0880714	0.0312293	0.0191819	0.0173124	0.0177244	0.0224594	0.0145058	0.0187429
13-Hydroxyoctadecadienoic acid	C18 H32 O3	296.235	22.354	0.0278526	0.0198624	0.00863556	0.013585	0.0179449	0.00752353	0.0102828	0.00545986	0.0863035	0.0115197	0.0161516	0.01785	0.0175352	0.0374056	0.0512065	0.030623	0.0400862	0.0100971	0.0113152	0.0170801	0.0206185	0.024829	0.0216176	0.0193809
Spirost-5-en-3-ol	C27 H42 O3	414.313	16.208	0.0186069	0.0198524	0.0192581	0.0186632	0.0194099	0.019733	0.0143017	0.0141391	0.0258744	0.0105338	0.0106481	0.0100342	0.00942664	0.00916087	0.0124385	0.009802	0.0122715	0.00877466	0.018888	0.0155069	0.011471	0.0095657	0.00841288	0.00841065
Lignocaine	C14 H22 N2 O	234.173	11.613	0.0195284	0.0171483	0.0203224	0.0180432	0.0173541	0.0177836	0.0171382	0.0194123	0.0200584	0.0172941	0.0166104	0.0161685	0.0200551	0.0174882	0.0200526	0.0173992	0.0169503	0.0202572	0.0159522	0.0169199	0.0187679	0.0165203	0.0205963	0.0208459
Oleic acid	C18 H34 O2	282.256	3.649	0.0220936	0.0247442	0.0269231	0.0295997	0.0297133	0.0322521	0.0255759	0.0227685	0.0224716	0.0232038	0.0213592	0.0189924	0.00272019	0.0157094	0.0165368	0.0168268	0.0157766	0.0155937	0.020762	0.0031377	0.0232281	0.00256804	0.0161949	0.0104635
folitixorin	C20 H23 N7 O6	457.169	26.017	0.00438659	0.00700353	0.00555949	0.0111973	0.01219	0.00583239	0.0135074	0.00733576	0.0711987	0.0245045	0.031041	0.0218889	0.0169186	0.0262916	0.0270398	0.0154406	0.0182786	0.00313522	0.00408971	0.0318168	0.0230466	0.0279659	0.0236043	0.0183551
2-(2-carboxy-4-methylthiazol-5-yl)ethyl phosphate	C7 H10 N O6 P S	266.996	4.342	0.010202	0.0185386	0.0141828	0.00210972	0.0320025	0.0146132	0.0281184	0.0262782	0.0368654	0.0264955	0.0210182	0.0378529	0.0154492	0.0116567	0.0152772	0.010827	0.00936805	0.0168112	0.0344069	0.0299972	0.0270778	0.0227589	0.0148593	0.0164005
3-oxopalmitic acid	C16 H30 O3	270.22	1.863	0.0255627	0.0221825	0.0282489	0.0267144	0.0281597	0.0255015	0.00301231	0.0199381	0.0175558	0.0191793	0.0173203	0.0200161	0.0163585	0.0175473	0.0167912	0.0178339	0.0203661	0.0176171	0.00431631	0.0236913	0.018877	0.0204574	0.0134234	0.0137331
17-Octadecynoic acid	C18 H32 O2	280.24	19.521	0.0420001	0.130245	0.0423059	0.0685515	0.0604249	0.0368119	0.00728932	0.00665846	0.00703332	0.00800839	0.00543868	0.00499785	0.00482849	0.00477197	0.00489286	0.00547678	0.00486798	0.00438691	0.062054	0.0332834	0.00729413	0.0056053	0.00498562	0.00556505
Diethyl (E)-azodicarboxylate	C6 H10 N2 O4	174.064	2.207	0.00877327	0.0149549	0.00912108	0.0119822	0.0115288	0.0141298	0.0119142	0.010949	0.0126725	0.0223158	0.0165785	0.00796581	0.0283556	0.0319267	0.0333219	0.0170925	0.0098976	0.0473109	0.0152401	0.0188672	0.0173379	0.0243514	0.0207212	0.0162051
Diethyl phthalate	C12 H14 O4	222.089	11.845	0.020175	0.00723974	0.00953751	0.0118995	0.00918422	0.00734897	0.0100627	0.0101726	0.0129393	0.00916435	0.010308	0.0200467	0.0130777	0.0228767	0.016596	0.0433116	0.0151762	0.0313681	0.0157524	0.0169902	0.0208339	0.0167872	0.0218179	0.0182366
3-Hydroxy-L-proline	C5 H9 N O3	131.058	3.388	0.0100225	0.0132659	0.0100354	0.0107805	0.0108895	0.00748919	0.0150183	0.0111129	0.0282106	0.00926423	0.0285578	0.0172609	0.0234415	0.04492	0.103343	0.0451585	0.0621623	0.0369673	0.0218673	0.0126981	0.0139129	0.0112364	0.0119581	0.0128443
7-{2,6-Dimethyl-8-[(2-methylbutanoyl)oxy]-1,2,6,7,8,8a-hexahydro-1-naphthalenyl}-3,5-dihydroxyheptanoic acid	C24 H38 O6	422.266	10.328	0.0163321	0.014297	0.0186053	0.0134795	0.0131923	0.0122199	0.0117514	0.0117255	0.0120831	0.0121469	0.0113451	0.0110168	0.0105463	0.0106669	0.0113193	0.0106306	0.00993738	0.00976251	0.0166649	0.0146107	0.0196927	0.0115788	0.00977464	0.017769
OCTOXYNOL-2	C18 H30 O3	294.219	12.95	0.0156398	0.0128428	0.0196635	0.0102752	0.0174869	0.0133428	0.0145742	0.0169147	0.0284761	0.010646	0.00923134	0.0175443	0.0217053	0.0221323	0.0240658	0.095975	0.0951488	0.0280157	0.0110794	0.0219078	0.0246529	0.0105535	0.0184715	0.0081764
4,6-CHOLESTADIEN-3-ONE	C27 H42 O	382.324	2.686	0.0213508	0.0204005	0.0265869	0.0217969	0.0176404	0.0230466	0.0196675	0.0179186	0.0214067	0.0161516	0.015193	0.0143814	0.0158989	0.0159539	0.0188177	0.0176943	0.0150992	0.0180908	0.0233092	0.0173669	0.0185393	0.0162366	0.0118423	0.014245
Icosa-5,8,11,14-tetraenoic acid	C20 H32 O2	304.24	18.427	0.0111895	0.0172953	0.0126548	0.0228838	0.0270754	0.00744578	0.00627042	0.00602612	0.0403997	0.0178985	0.00462031	0.00834222	0.00611841	0.0135932	0.0149484	0.0056666	0.00853523	0.00330111	0.0208793	0.0178077	0.0189397	0.0175834	0.0185086	0.0171626
(2E)-4-Hydroxy-2-nonenal	C9 H16 O2	156.115	8.35	0.00664822	0.00611816	0.00428031	0.00430584	0.0312586	0.00453927	0.00446467	0.00413652	0.0096186	0.00769748	0.00924998	0.00997721	0.0282009	0.0769133	0.0993838	0.0965644	0.0665316	0.0207246	0.0169861	0.0191078	0.00876552	0.0107578	0.0112601	0.0284433
DL-Mevalonic acid	C6 H12 O4	148.073	4.941	0.00421392	0.00529002	0.00479909	0.00498995	0.00515208	0.0049867	0.00494704	0.00624384	0.0100518	0.00387934	0.0110403	0.00833617	0.0322557	0.118256	0.150066	0.089927	0.0347081	0.0505747	0.0178571	0.0140083	0.0152765	0.017218	0.0269779	0.0204754
DIGITOGENIN	C27 H44 O5	448.319	17.58	0.00584358	0.00596648	0.00532844	0.00503677	0.00634996	0.00618783	0.00352604	0.00398351	0.0771442	0.0033838	0.0284103	0.0182423	0.0184207	0.0296029	0.0333417	0.0394529	0.0678236	0.0218739	0.0117858	0.0175307	0.0198186	0.0153383	0.018282	0.0140997
17-Allyl-7,8-didehydro-4,5-epoxymorphinan-3,6-diol	C19 H21 N O3	311.153	14.638	0.0130467	0.0134398	0.0166521	0.0125444	0.0121552	0.012177	0.0121551	0.0131902	0.115726	0.0102224	0.00851611	0.0130347	0.0170441	0.0120844	0.02461	0.0349716	0.0384989	0.0104617	0.0139289	0.0117474	0.022017	0.0126416	0.00735065	0.0121909
TI1090000	C22 H34 O4	362.244	9.267	0.0137071	0.0129901	0.0127006	0.0130299	0.0142991	0.0123381	0.0121449	0.0108012	0.0111922	0.0115544	0.0102564	0.0109504	0.0100268	0.0103374	0.0105192	0.0116028	0.00990806	0.0112279	0.014772	0.0129087	0.0122015	0.0148836	0.0106412	0.00942701
nylon cyclic dimer	C12 H22 N2 O2	226.168	29.543	0.0170388	0.0184247	0.0187857	0.0248937	0.021337	0.0149293	0.0198407	0.019749	0.0170519	0.0185119	0.0167109	0.0182529	0.0190186	0.0198382	0.0199376	0.0193758	0.0204332	0.0207136	0.0210122	0.0152623	0.0208718	0.00319915	0.0230424	0.004019
(9E,11E)-13-Hydroperoxy-9,11-octadecadienoic acid	C18 H32 O4	312.23	18.864	0.0125354	0.0148394	0.00821992	0.00732074	0.0108141	0.00757686	0.0131651	0.0089957	0.0869036	0.0078288	0.0313013	0.0193053	0.0363421	0.0321455	0.0525199	0.0408007	0.0485576	0.0107547	0.0171837	0.0226001	0.0185236	0.0165435	0.0198465	0.0154919
Diacetin	C7 H12 O5	176.068	6.578	0.00646229	0.0142358	0.00508762	0.00728693	0.0160283	0.0039242	0.00496565	0.00692435	0.0135162	0.00971799	0.0175443	0.00684571	0.024583	0.0677401	0.0986038	0.0545097	0.0514825	0.0453374	0.0152937	0.0180554	0.0259919	0.0192821	0.0188373	0.0178064
3543	C15 H26 O4	270.183	10.928	0.00741633	0.0175142	0.0383509	0.0312244	0.158276	0.011294	0.00487979	0.00452732	0.00398392	0.0259532	0.00462503	0.00445084	0.00373313	0.00665043	0.0182825	0.00527433	0.00751225	0.00344913	0.0138965	0.0185755	0.0201094	0.0185159	0.0171344	0.0183831
OCTOXYNOL-2	C18 H30 O3	294.219	20.94	0.0114362	0.0111679	0.0119828	0.0102467	0.0102793	0.00969282	0.00765832	0.00769355	0.0879963	0.00685031	0.0232334	0.0222834	0.0181222	0.0562403	0.0626802	0.0527729	0.0669293	0.0133959	0.0102291	0.0110865	0.0196797	0.0153634	0.0177456	0.0161674
Stearic acid	C18 H36 O2	284.271	22.843	0.00493318	0.00696518	0.00491387	0.00490041	0.00467268	0.00520295	0.00567768	0.00421902	0.0741087	0.0155932	0.0294903	0.0267495	0.0207599	0.0258951	0.0451644	0.0485998	0.0334091	0.00295407	0.00460591	0.00475809	0.00434799	0.0263571	0.030402	0.0256273
DODECENYLSUCCINIC ACID	C16 H28 O4	284.199	15.834	0.0103583	0.0167027	0.00939279	0.00533967	0.00847365	0.00549525	0.00918541	0.00592877	0.0509105	0.00370273	0.0196755	0.0203878	0.0252599	0.0555542	0.044097	0.0620567	0.0779041	0.0437462	0.0154694	0.016178	0.015394	0.0163129	0.0166966	0.0143614
4-Nitrophenol	C6 H5 N O3	139.027	9.073	0.023234	0.0222303	0.032781	0.0247281	0.0176871	0.0168969	0.0126792	0.0146518	0.0174918	0.013721	0.0149851	0.0166594	0.0136947	0.0222701	0.0212367	0.0141304	0.0190105	0.0224446	0.0171985	0.0195916	0.0231408	0.0175782	0.0191692	0.0243234
MFCD00080452	C18 H30 O4	310.214	17.318	0.00849603	0.00792698	0.00761877	0.00759188	0.00836317	0.00788788	0.00983096	0.00514593	0.103945	0.00504828	0.0461357	0.0152222	0.0570905	0.0627704	0.0832447	0.0521986	0.089808	0.0224059	0.0128628	0.0208335	0.0200975	0.0142798	0.0164934	0.0181743
.alpha.-Aminoadipic acid	C6 H11 N O4	161.069	5.359	0.0153824	0.0105355	0.00334423	0.0287681	0.0192919	0.00743988	0.00878567	0.00240112	0.0204836	0.013203	0.009742	0.0122078	0.00337119	0.00235419	0.0027843	0.00231268	0.00239273	0.00383304	0.0197905	0.00249463	0.0233631	0.00235679	0.0217992	0.00238811
(+/-)-Metanephrine	C10 H15 N O3	197.105	6.99	0.0064417	0.0127126	0.0204689	0.0172578	0.00876382	0.00420047	0.0238079	0.00541711	0.026207	0.00498966	0.00831511	0.0080912	0.0123595	0.044565	0.0804053	0.0481644	0.0791074	0.0374031	0.0149647	0.0127672	0.0134634	0.0164063	0.021729	0.0281434
Citric acid	C6 H8 O7	192.027	6.406	0.01919	0.0216318	0.0146269	0.0136515	0.0227522	0.0167625	0.0308368	0.0351241	0.0119001	0.0153188	0.0285984	0.0118523	0.0118645	0.0136026	0.0150134	0.0134147	0.0146608	0.0132298	0.0210434	0.0152297	0.0129109	0.0238974	0.0300907	0.0127065
(5E)-5-{5-Hydroxy-4-[(1E)-3-hydroxy-1-octen-1-yl]hexahydro-2(1H)-pentalenylidene}pentanoic acid	C21 H34 O4	350.246	13.536	0.00489305	0.00496379	0.00508684	0.00509228	0.00478725	0.0049627	0.00347898	0.00324917	0.0220554	0.00452083	0.0126569	0.00361598	0.0399518	0.0567082	0.0805151	0.0698334	0.0640993	0.0708687	0.0130237	0.0152466	0.020106	0.0179493	0.016303	0.0162031
D-Glucopyranuronic acid	C6 H10 O7	194.042	12.859	0.0140875	0.0157072	0.0147734	0.0218769	0.0206794	0.0162225	0.0184751	0.0100399	0.0914028	0.0148973	0.0167009	0.019072	0.0176917	0.0358926	0.0317911	0.0441333	0.0385617	0.0252637	0.0101947	0.0110629	0.0067195	0.0103643	0.00928502	0.020853
4,6-CHOLESTADIEN-3-ONE	C27 H42 O	382.324	3.636	0.0233056	0.0237811	0.0258783	0.0230334	0.0224269	0.0256212	0.0169437	0.0177804	0.0155551	0.018441	0.0176729	0.0172376	0.0180873	0.0164339	0.0175253	0.0195003	0.0182433	0.0198202	0.0250845	0.0229145	0.0179335	0.00283412	0.0177448	0.0128484
TxB2	C20 H34 O6	370.235	8.976	0.00322265	0.00481881	0.00252144	0.00313435	0.00612962	0.00301099	0.0246731	0.00895397	0.0759403	0.00343821	0.021259	0.040056	0.0227061	0.0884559	0.0464215	0.0368084	0.0392182	0.0417932	0.0148403	0.0191768	0.0204614	0.016414	0.0215186	0.0203735
12-S-Hydroxyeicosatetraenoic acid	C20 H32 O3	320.235	20.333	0.0136977	0.0127919	0.0144135	0.012908	0.0121549	0.0123154	0.00974402	0.00995509	0.196991	0.00880865	0.00828176	0.0219776	0.014826	0.0327797	0.0260059	0.0144706	0.0087165	0.0068427	0.0132558	0.0130637	0.00849226	0.0124236	0.0144393	0.00875739
5-acetamido-6-formamido-3-methyluracil	C8 H10 N4 O4	226.07	2.846	0.00572273	0.00745149	0.017958	0.0100204	0.0205623	0.0179804	0.00639078	0.00569661	0.0251694	0.0183404	0.0289389	0.0343408	0.0213284	0.0324421	0.0415193	0.0214843	0.0304833	0.0140079	0.0136579	0.0122187	0.0381531	0.0137714	0.0212761	0.0241156
ricinelaidic acid	C18 H34 O3	298.251	3.589	0.0230591	0.0261557	0.0230964	0.0279941	0.0341034	0.0320064	0.020109	0.0170989	0.0148036	0.0167249	0.0165142	0.0153359	0.0184088	0.0177346	0.0161857	0.0164376	0.0183857	0.0134874	0.0198289	0.0262349	0.019622	0.0175674	0.0125793	0.0104834
Androsterone glucuronide	C25 H38 O8	466.256	9.505	0.00290013	0.00336145	0.00262812	0.00263323	0.00243132	0.0025033	0.00229322	0.00203623	0.00225111	0.00198863	0.00228095	0.00221084	0.00218074	0.00211432	0.00227582	0.00218829	0.00192116	0.00191324	0.013902	0.014766	0.0176297	0.0188141	0.0172348	0.0186155
9-oxodecenoic acid	C10 H16 O3	184.11	8.167	0.0164852	0.023128	0.015079	0.0595736	0.0169787	0.0152407	0.0200795	0.016841	0.0172031	0.0104304	0.0222966	0.016819	0.0111014	0.0194814	0.0236152	0.0211647	0.0241232	0.0205925	0.0146176	0.0105218	0.021756	0.0112594	0.0194192	0.00924051
Icosa-5,8,11,14-tetraenoic acid	C20 H32 O2	304.24	18.89	0.00863509	0.0101142	0.00839504	0.00785061	0.00813516	0.00779276	0.013997	0.00495119	0.124349	0.00816158	0.0089131	0.0105871	0.0239286	0.0258131	0.0793454	0.012617	0.0171162	0.0031005	0.00743398	0.00661863	0.0217485	0.0207871	0.0194089	0.0189253
Oleic acid	C18 H34 O2	282.255	13.671	0.014872	0.0160052	0.0217477	0.0204848	0.0238267	0.0247737	0.0254876	0.022471	0.0194961	0.0231461	0.021479	0.0214812	0.015151	0.0180935	0.0155943	0.0173775	0.0151445	0.0134675	0.00776981	0.0230217	0.0233694	0.0163728	0.0136391	0.0103288
Juniperic acid	C16 H32 O3	272.235	23.874	0.0176699	0.0102348	0.00870886	0.00889733	0.00801734	0.00803993	0.0105723	0.0116328	0.0549689	0.0166552	0.0200258	0.021957	0.0177097	0.0254549	0.027181	0.0228547	0.0263335	0.0173174	0.00989263	0.0110695	0.0175244	0.0220646	0.0236552	0.0282312
2210856	C18 H32 O2	280.24	18.406	0.0163426	0.0177088	0.017991	0.0155397	0.0201252	0.0179686	0.0119685	0.0109048	0.0709464	0.0102781	0.00923025	0.0105448	0.00883183	0.0214399	0.0198827	0.0137244	0.0123445	0.00702036	0.0170344	0.0240497	0.0148995	0.0167203	0.014628	0.0127357
ricinelaidic acid	C18 H34 O3	298.251	20.119	0.0391224	0.011716	0.0205944	0.0112045	0.0191656	0.0185326	0.0144525	0.0149585	0.0216762	0.0165929	0.0170926	0.0175335	0.0134679	0.0150567	0.0177836	0.0108038	0.0303312	0.00851475	0.0191398	0.0133036	0.0143581	0.0139801	0.0146599	0.017627
3-oxopalmitic acid	C16 H30 O3	270.22	3.32	0.0226616	0.02222	0.0268051	0.0213371	0.0254126	0.027562	0.0176533	0.0207504	0.0162343	0.0165118	0.0162932	0.0169422	0.0193616	0.0152447	0.0172327	0.0188303	0.0196477	0.0195804	0.0233105	0.0255403	0.0187253	0.0192057	0.0171056	0.0138565
13-Hydroxyoctadecadienoic acid	C18 H32 O3	296.235	16.293	0.0212221	0.0155157	0.0151297	0.0168992	0.020492	0.0194743	0.0208465	0.00610364	0.0192736	0.0200442	0.0215583	0.0208617	0.0179777	0.016292	0.0166937	0.0185141	0.0042807	0.0163808	0.0174811	0.0231126	0.0194172	0.0208161	0.00357622	0.0168542
(9E,11E)-13-Hydroperoxy-9,11-octadecadienoic acid	C18 H32 O4	312.23	14.331	0.0255355	0.0153546	0.00991495	0.0146875	0.0162325	0.00996399	0.00839972	0.0171501	0.00697097	0.0115059	0.00842439	0.0100205	0.0102937	0.0145686	0.0149004	0.0183784	0.0106387	0.00996416	0.0208328	0.0175791	0.0140636	0.0154586	0.0123813	0.0144912
Solanid-5-en-3-ol	C27 H43 N O	397.333	19.866	0.0156547	0.0175098	0.0163994	0.0149616	0.0140217	0.0149782	0.00698003	0.00595095	0.00853262	0.0051992	0.00457502	0.00418262	0.0222445	0.0231064	0.024903	0.0302942	0.0359497	0.0395517	0.0140563	0.011353	0.00662387	0.0324462	0.0380843	0.023125
gitogenin	C27 H44 O4	432.323	12.036	0.011652	0.0118914	0.0110263	0.0134216	0.0117429	0.0106193	0.00942389	0.00993243	0.00954043	0.00927918	0.0243749	0.00900989	0.0305542	0.0619469	0.0745145	0.0482027	0.0299485	0.070696	0.0139915	0.0125296	0.0215502	0.0193071	0.0120113	0.0205526
Safingol	C18 H39 N O2	301.298	19.133	0.0140258	0.0133414	0.00922296	0.0187912	0.00944224	0.0167783	0.0205059	0.0225319	0.00350932	0.0222839	0.0210391	0.0227911	0.0250854	0.00300597	0.022175	0.0214119	0.0209378	0.0224217	0.0155197	0.0204643	0.00360988	0.0212133	0.0204175	0.0204721
9,10-Dihydroxystearic acid	C18 H36 O4	316.261	17.077	0.0520396	0.00992286	0.00605371	0.00501734	0.00454966	0.00522884	0.0122334	0.00341575	0.0158117	0.0066127	0.00564381	0.0225923	0.0193599	0.0236064	0.016276	0.0436085	0.018788	0.0225377	0.0111897	0.0194121	0.0180589	0.0181523	0.0182412	0.0187998
4,6-CHOLESTADIEN-3-ONE	C27 H42 O	382.324	11.04	0.0230159	0.0261475	0.0226961	0.0229072	0.0275924	0.0239282	0.0188405	0.019171	0.00280687	0.0183315	0.0169722	0.0186489	0.0186726	0.0163839	0.0160812	0.0185352	0.0215963	0.0175737	0.0277655	0.0202251	0.0179082	0.00330147	0.0157053	0.0137628
3-oxopalmitic acid	C16 H30 O3	270.22	7.437	0.0225185	0.0224734	0.0269114	0.0252768	0.0258893	0.027384	0.0209877	0.0223703	0.0164208	0.0199164	0.0165402	0.0195103	0.020267	0.0138442	0.0135223	0.0228634	0.0227273	0.0189392	0.0161648	0.0257822	0.0223265	0.0181378	0.0166563	0.0129578
MFCD08277025	C12 H19 N O4	241.131	7.675	0.0156974	0.015616	0.0142071	0.0203679	0.0543067	0.0148043	0.0106787	0.0115084	0.0104553	0.0166413	0.0111237	0.0104744	0.0134284	0.0311907	0.106894	0.0610817	0.0315048	0.0135196	0.0164235	0.0244844	0.0173485	0.0213457	0.0186487	0.00997748
ricinelaidic acid	C18 H34 O3	298.251	9.189	0.0186827	0.0244052	0.0241887	0.0292205	0.0262421	0.0215467	0.00673868	0.0198104	0.019069	0.0199379	0.0195502	0.0154197	0.016961	0.0155347	0.0159333	0.0178542	0.0146679	0.0179589	0.0205315	0.0257199	0.0206732	0.0173395	0.017808	0.0119504
Benzoic acid	C7 H6 O2	122.037	5.78	0.0124834	0.0130388	0.00844514	0.00895089	0.00855686	0.00862667	0.00498422	0.00660584	0.0274742	0.0320804	0.0295578	0.0318854	0.00343969	0.0290888	0.0342142	0.0333449	0.0342875	0.0297178	0.01607	0.00581417	0.00465737	0.0168205	0.0286472	0.00227035
UNII:V9Q7UUZ15U	C16 H24 O4	280.167	13.615	0.00647288	0.00642602	0.00652619	0.00698581	0.0062133	0.00601093	0.00830631	0.00502165	0.0413177	0.00587001	0.0291151	0.0341594	0.045601	0.0920067	0.0558031	0.0865191	0.117333	0.062143	0.0111574	0.016819	0.0213258	0.0164105	0.0166318	0.0206111
Palmitelaidic acid	C16 H30 O2	254.224	14.648	0.0217262	0.0218443	0.0278939	0.00434112	0.022332	0.0258546	0.0216341	0.0169871	0.0181578	0.0198608	0.0172154	0.0183688	0.0153091	0.0172534	0.00276118	0.016506	0.018614	0.0138408	0.0184793	0.0292592	0.0203529	0.0151462	0.0154834	0.0125621
Dicyclohexyl 18-crown-6	C20 H36 O6	372.251	13.96	0.030889	0.0447388	0.0234344	0.0605957	0.0547093	0.025118	0.00377928	0.0256321	0.0135774	0.0168878	0.0154164	0.00765283	0.00752769	0.0296562	0.0245571	0.0182799	0.0213236	0.0172629	0.0181834	0.0195587	0.0184265	0.0157509	0.0176104	0.0159734
4-Nitroaniline	C6 H6 N2 O2	138.043	3.433	0.0242289	0.021686	0.0223169	0.0215813	0.0294951	0.0171907	0.00998778	0.0122338	0.0132387	0.0108363	0.0133685	0.00869926	0.0109904	0.0474375	0.0531201	0.011732	0.015982	0.0107257	0.0323454	0.0198258	0.0182008	0.00634209	0.00801007	0.0138543
DL-Cerulenin	C12 H17 N O3	223.121	10.634	0.00522733	0.00681189	0.0103201	0.0253334	0.0189898	0.00832142	0.00205109	0.011437	0.0107507	0.0110552	0.00816056	0.00366612	0.016514	0.0329018	0.0705086	0.0412967	0.0655896	0.0185374	0.0131619	0.0181455	0.0167922	0.0178206	0.0197324	0.0182767
DL-Glutamic acid	C5 H9 N O4	147.053	2.577	0.00621481	0.00995034	0.00519617	0.00871414	0.00996614	0.00659052	0.0290126	0.014899	0.0329484	0.0109024	0.0244424	0.0228918	0.0225942	0.018759	0.030152	0.0143824	0.0179855	0.0291798	0.0199572	0.0181985	0.0221531	0.0135643	0.0177362	0.0215835
Succinimide, N-acetoxy-	C6 H7 N O4	157.037	3.035	0.0128528	0.0154424	0.00547982	0.00896058	0.0144835	0.0092148	0.00399532	0.00522298	0.00514495	0.0184253	0.00679686	0.00428351	0.0105529	0.0382685	0.0395543	0.00590165	0.00622033	0.0134179	0.0115465	0.00218942	0.0384924	0.0123402	0.0416206	0.0372151
2707	C8 H14 O	126.104	8.095	0.0264223	0.0140208	0.0117354	0.0145674	0.0126963	0.00796182	0.0095324	0.00961299	0.0122004	0.0125122	0.00857932	0.0144165	0.0165482	0.0344454	0.0418499	0.0510118	0.019515	0.0316392	0.0173157	0.0225507	0.0206327	0.0198208	0.0196784	0.0193825
3alpha,7alpha,12alpha-trihydroxy-5beta-cholestan-26-oic acid	C27 H46 O5	450.334	16.211	0.0151895	0.0130784	0.0143784	0.012634	0.013594	0.0142083	0.0103751	0.00939217	0.0275795	0.00908134	0.00831933	0.00783601	0.00633576	0.00737268	0.011094	0.00723957	0.0137317	0.00742647	0.01603	0.0111847	0.00743214	0.0085466	0.00970505	0.0103121
2210856	C18 H32 O2	280.24	3.661	0.0296447	0.0298159	0.0329667	0.0288757	0.0306443	0.00612592	0.0207917	0.0216391	0.0162664	0.0160204	0.0154011	0.0145712	0.01265	0.00973252	0.0145054	0.0125969	0.0147866	0.014603	0.0335956	0.0313164	0.0183357	0.0132832	0.0138743	0.0093474
3543	C15 H26 O4	270.183	13.666	0.0286823	0.022666	0.00936692	0.0107849	0.0239536	0.00825195	0.00658146	0.00689385	0.00824434	0.00737874	0.00707553	0.00525	0.0542638	0.0338581	0.111925	0.0535673	0.141677	0.0269145	0.0125777	0.00969429	0.0228931	0.0216001	0.0154847	0.0192551
2IAP3WIO1P	C20 H23 N O5	357.157	21.206	0.00842839	0.00766102	0.00904684	0.00759519	0.00780763	0.00747577	0.00574437	0.00716445	0.013048	0.0130388	0.011358	0.0133526	0.0250548	0.0271772	0.0303556	0.0373016	0.0326222	0.032501	0.00761302	0.00710722	0.00949233	0.0220324	0.035483	0.0305061
1,4,5,6-Tetrahydro-5,6-dioxo-2,3-pyrazinedicarbonitrile	C6 H2 N4 O2	162.017	2.33	0.0325685	0.0494279	0.0415192	0.0309685	0.0465915	0.0484535	0.00809649	0.0200424	0.00555676	0.0187942	0.00586453	0.00833498	0.00584629	0.00500559	0.00575612	0.00456923	0.00422753	0.00541449	0.0286918	0.0179642	0.00755112	0.0119585	0.00696237	0.00446469
ricinelaidic acid	C18 H34 O3	298.251	24.83	0.0150817	0.0155093	0.0172078	0.0135574	0.0156884	0.0120612	0.0192915	0.0132217	0.0433618	0.0144624	0.0114203	0.0173392	0.0153804	0.0285369	0.0627004	0.0231549	0.0297614	0.0132024	0.00877781	0.0225804	0.0137745	0.0169917	0.0107438	0.0178744
11alpha-Cortisol	C21 H30 O5	362.21	11.118	0.0142924	0.0133436	0.0145508	0.0136231	0.011476	0.0116264	0.00938414	0.0096434	0.00940671	0.00918078	0.0105938	0.00861835	0.018248	0.0578453	0.0435651	0.103217	0.00911065	0.0867699	0.0112159	0.0131679	0.0123719	0.01037	0.0130003	0.0080876
Diethyl phthalate	C12 H14 O4	222.089	11.689	0.0190126	0.0060697	0.00712787	0.0153729	0.0114454	0.00787131	0.0146826	0.008118	0.0119503	0.00922537	0.0123933	0.0254981	0.0138394	0.0181258	0.0209218	0.0394724	0.0180773	0.0279805	0.0159242	0.0225082	0.018062	0.0186374	0.0189348	0.0204937
myristic acid	C14 H28 O2	228.209	17.494	0.0186267	0.016298	0.020705	0.0165592	0.0206522	0.0201249	0.0116428	0.0101159	0.0647961	0.0110052	0.00860403	0.00819692	0.0156176	0.0216755	0.0516158	0.0364876	0.0211111	0.00713025	0.0176445	0.0139447	0.0102903	0.0126347	0.00834898	0.014373
1886839	C20 H30 O4	334.215	11.421	0.00669419	0.00718877	0.00623127	0.00541358	0.00603238	0.00559175	0.00470598	0.00673975	0.0335441	0.00455081	0.0193982	0.0315653	0.0107386	0.04636	0.0572715	0.0461267	0.042688	0.0606646	0.0109218	0.010439	0.011085	0.0104342	0.0116892	0.0122519
ricinelaidic acid	C18 H34 O3	298.25	18.103	0.0198441	0.0186297	0.0192887	0.0212645	0.0186821	0.0250502	0.0130352	0.01383	0.0549184	0.0110624	0.0137535	0.0104942	0.0149644	0.0178034	0.0310665	0.0231496	0.0174417	0.00934345	0.0193964	0.0164769	0.0283821	0.0162295	0.0121482	0.00964942
2207	C9 H16 O3	172.11	7.176	0.0198544	0.0125017	0.0159385	0.0177303	0.0239956	0.0179096	0.0148792	0.0194063	0.0142446	0.00661954	0.0275432	0.0107063	0.0113571	0.0311002	0.0667477	0.0287174	0.0206865	0.0388078	0.0224338	0.0243129	0.00944663	0.0215335	0.00985896	0.0138145
Juniperic acid	C16 H32 O3	272.235	17.228	0.016288	0.0166056	0.0146692	0.0177767	0.015389	0.0150578	0.0296176	0.0153277	0.0607886	0.00806693	0.0189506	0.00964797	0.0116595	0.0215443	0.0288618	0.0336266	0.0203267	0.010497	0.0147629	0.0175519	0.0221534	0.00780031	0.00751348	0.0101003
6,13-Bis(hydroxymethyl)-2,6-dimethyltetracyclo[10.3.1.0~1,10~.0~2,7~]hexadecane-5,13-diol	C20 H34 O4	338.246	11.828	0.0113885	0.0105056	0.0458788	0.155815	0.116217	0.0381567	0.00837622	0.0257684	0.0107573	0.00864339	0.00940897	0.00902207	0.00724217	0.00844947	0.00764898	0.00706426	0.0078406	0.00814289	0.013194	0.0176585	0.0110611	0.0102533	0.008975	0.0105585
Safingol	C18 H39 N O2	301.298	20.171	0.0195927	0.0194381	0.0213603	0.0205471	0.0156396	0.0138642	0.0230403	0.0205531	0.0167252	0.0244386	0.0228193	0.0219677	0.019721	0.0223314	0.0136246	0.0203296	0.0195169	0.0162494	0.0233948	0.0240177	0.0176876	0.023936	0.0170008	0.0185795
ricinelaidic acid	C18 H34 O3	298.251	3.895	0.0237731	0.0309101	0.0267168	0.0285989	0.0269605	0.0332072	0.020128	0.0198377	0.00628697	0.0126847	0.0165535	0.0205722	0.0102423	0.0155987	0.0174676	0.0184142	0.0182908	0.0131391	0.0197347	0.0279754	0.0173252	0.0159603	0.0147343	0.0131737
Diethyl (E)-azodicarboxylate	C6 H10 N2 O4	174.064	2.481	0.00996942	0.0211044	0.0102073	0.0156642	0.0271815	0.0143174	0.00966285	0.0203566	0.00999575	0.0196652	0.0113616	0.00583001	0.0179318	0.0403829	0.0346498	0.0192251	0.0199342	0.0136279	0.0156357	0.0175138	0.0197734	0.0199779	0.0232306	0.021483
fMet	C6 H11 N O3 S	177.046	6.703	0.00794061	0.0145801	0.0092635	0.021034	0.0424001	0.0133539	0.0128816	0.0314174	0.0154691	0.0170675	0.0188458	0.00839697	0.00773766	0.0185284	0.0125576	0.0121361	0.0136701	0.00922754	0.0214887	0.0220483	0.0149429	0.0177176	0.0233789	0.0199403
6,13-Bis(hydroxymethyl)-2,6-dimethyltetracyclo[10.3.1.0~1,10~.0~2,7~]hexadecane-5,13-diol	C20 H34 O4	338.245	16.439	0.0210493	0.0103751	0.00925177	0.00955128	0.00991276	0.00814275	0.0058241	0.00597265	0.0154832	0.00528103	0.00469199	0.00464059	0.00410901	0.00585064	0.00982063	0.00465752	0.00384622	0.00366918	0.0167917	0.0254653	0.0178212	0.0140105	0.017389	0.0138589
OB6400000	C12 H9 N O	183.069	11.652	0.0121281	0.0112677	0.0121393	0.0119875	0.0199374	0.0107719	0.0092909	0.0133638	0.0297996	0.0208533	0.025218	0.0146342	0.011094	0.0162646	0.0218523	0.0229456	0.0170861	0.0197246	0.0127196	0.0101103	0.0204804	0.0180511	0.0152164	0.0206896
SL9650000	C29 H44 O2	424.334	30.56	0.00794111	0.0116981	0.0175411	0.0122159	0.0251982	0.0281671	0.0231326	0.0133558	0.0419385	0.0156081	0.0122006	0.0130596	0.0137629	0.0167808	0.0214885	0.0175633	0.0174914	0.0137103	0.00553896	0.0263045	0.0129174	0.0154733	0.0198666	0.0162337
2-((4-Nitrophenoxy)methyl)oxirane	C9 H9 N O4	195.053	6.698	0.0193953	0.0808856	0.00642229	0.0221701	0.00909919	0.010182	0.00225869	0.0303494	0.00427599	0.00888228	0.00584719	0.0104927	0.00600605	0.0226719	0.048363	0.0106433	0.00788839	0.00507297	0.0162894	0.018307	0.0179263	0.0203283	0.0201715	0.0213703
Erythorbic acid	C6 H8 O6	176.032	9.371	0.00962335	0.0100568	0.00633821	0.0115636	0.0144968	0.00880829	0.0122168	0.0232557	0.0514089	0.00457988	0.0230285	0.0253079	0.027184	0.0334607	0.0308275	0.0350781	0.0417716	0.0206424	0.0183421	0.0161112	0.0242581	0.0272031	0.0225319	0.0238179
9-(beta-D-ribofuranosyl)uric acid	C10 H12 N4 O7	300.07	6.473	0.0154793	0.0126448	0.0107249	0.0280737	0.0162041	0.0068141	0.00687718	0.0247542	0.0198869	0.0276966	0.0113758	0.0133638	0.00473706	0.0129932	0.0188185	0.00640179	0.00499767	0.00732868	0.019037	0.02023	0.0161565	0.0208873	0.0189506	0.0217873
1792831	C16 H30 O4	286.215	11.633	0.0194232	0.0219406	0.0468802	0.0999328	0.076482	0.0179043	0.00977812	0.0373319	0.00633666	0.0183786	0.00777465	0.00681228	0.00634715	0.00796762	0.00822045	0.00612905	0.00697105	0.00685317	0.0140575	0.0168989	0.0163808	0.0129752	0.0157369	0.0178639
2210856	C18 H32 O2	280.24	6.333	0.0304097	0.0277426	0.0305523	0.038057	0.0397282	0.0381188	0.0232657	0.0217308	0.0150088	0.018781	0.0196821	0.0152565	0.0169794	0.0163522	0.0162287	0.0168427	0.0108035	0.0132101	0.0253571	0.00723682	0.0241748	0.0159212	0.0120139	0.0122938
L-(-)-methionine	C5 H11 N O2 S	149.051	6.962	0.0184949	0.0185269	0.0184914	0.0233195	0.0114387	0.0158801	0.00372149	0.0201371	0.0148796	0.0116688	0.0339045	0.0263504	0.00385638	0.0307545	0.0107874	0.00709886	0.01901	0.0215639	0.0432218	0.0155633	0.015237	0.021741	0.0188749	0.0179177
